# Supplementary material for: Nondestructive Determination of Diastase Activity of Honey Based on Visible and Near-Infrared Spectroscopy
Source: Molecules. 2019 Mar 29;24(7):1244. doi: 10.3390/molecules24071244 (PMC6480106; doi:10.3390/molecules24071244)
Supplement: Supplementary file 1 [file molecules-24-01244-s001.zip]

Archive with 3 entries (2 files):
- Final proofreading/
- Final proofreading/Table S1ú▌The diastase activity  for sample.xlsx
- Final proofreading/Table S2ú▌Samples spectral data.xls
