# Supplementary material for: Nondestructive Determination of Diastase Activity of Honey Based on Visible and Near-Infrared Spectroscopy
Source: Molecules. 2019 Mar 29;24(7):1244. doi: 10.3390/molecules24071244 (PMC6480106; doi:10.3390/molecules24071244)
Supplement: Supplementary file 1 [file molecules-24-01244-s001.zip › Final proofreading/Table S1ú▌The diastase activity for sample.xlsx]

## Sheet: Sheet1
Table S1：The diastase activity for sample
Acacia honeys			Linen honeys			Longan honeys
Treatment	Diastase activity	Average of diastase activity	Treatment	Diastase activity	Average of diastase activity	Treatment	Diastase activity	Average of diastase activity
40℃ 2-4h	17.65	18.152	40℃ 2-4h	8.95	8.274	40℃ 2-4h	22.57	22.544
	18.97			9.27			22.05
	18.05			8.02			23.01
	17.98			8.18			22.52
	18.11			6.95			22.57
60℃ 2-4h	17.65	18.348	60℃ 2-4h	6.89	7.132	60℃ 2-4h	23.11	22.95
	19.28			6.91			22.51
	18.41			7.51			23.04
	17.93			6.93			22.48
	18.47			7.42			23.61
80℃ 2h	7.52	7.45	80℃ 2h	7.48	6.624	80℃ 2h	14.5	12.306
	7.83			6.95			11.67
	7.52			6.06			11.66
	7.73			6.31			12.04
	6.65			6.32			11.66
80℃ 4h	3.97	3.722	80℃ 4h	6	6.31	80℃ 4h	9.41	9.092
	3.79			6.26			8.26
	3.4			6.66			9.4
	3.82			6.27			9.08
	3.63			6.36			9.31
80℃ 6h	3.13	2.29	80℃ 6h	5.73	4.356	80℃ 6h	6.89	6.484
	3.07			3.68			6.62
	1.95			4.63			5.91
	1.78			3.53			6.63
	1.52			4.21			6.37
80℃ 8h	0.88	0.748	80℃ 8h	5.16	4.385	80℃ 8h	5	4.886
	0.92			4.11			5.3
	0.57			4.31			4.16
	0.63			3.96			4.94
	0.74		80℃ 10h	3.63	3.44		5.03
80℃ 10h	0.84	0.855		3.55		80℃ 10h	4.98	4.805
	0.87			3.14			4.59
80℃ 12h	0.86	0.632	80℃ 12h	3.99	3.17		4.92
	0.62			2.69			4.73
	0.56			2.83		80℃ 12h	4.9	3.72
	0.56						3.39
	0.56						3.38
							3.21
