# Supplementary material for: Nondestructive Determination of Diastase Activity of Honey Based on Visible and Near-Infrared Spectroscopy
Source: Molecules. 2019 Mar 29;24(7):1244. doi: 10.3390/molecules24071244 (PMC6480106; doi:10.3390/molecules24071244)
Supplement: Supplementary file 1 [file molecules-24-01244-s001.zip › Final proofreading/Table S2ú▌Samples spectral data.xls]

## Sheet: O134
Table S2：Samples spectral data
	Acacia																																					Linen
Chemical value	17.65	18.97	18.05	17.98	18.11	17.65	19.28	18.41	17.93	18.47	7.52	7.83	7.52	7.73	6.65	3.97	3.79	3.4	3.82	3.63	3.13	3.07	1.95	1.78	1.52	0.88	0.92	0.57	0.63	0.74	0.84	0.87	0.86	0.62	0.56	0.56	0.56	8.95	9.27	8.02	8.18	6.95	6.89	6.91	7.51	6.93	7.42	7.48	6.95
Band 400	0.314269	0.334818	0.324773	0.243485	0.254517	0.262644	0.209795	0.221254	0.296053	0.362686	0.361945	0.337276	0.278604	0.337835	0.475376	0.547199	0.374021	0.519116	0.355728	0.751543	0.798445	0.586017	0.622284	0.627386	0.965862	0.928893	0.68824	0.795324	0.694319	1.05041	1.47542	0.860072	0.767724	1.00986	1.48645	1.328	1.1156	1.10784	1.0379	0.992952	1.0652	0.981648	0.95255	1.02262	0.942123	0.981704	1.12489	1.13524	1.13921
401	0.282284	0.314864	0.307335	0.240214	0.24256	0.235712	0.191907	0.224216	0.259382	0.33874	0.337877	0.324415	0.262686	0.32893	0.459606	0.53274	0.358916	0.507189	0.340665	0.734509	0.779342	0.567984	0.601887	0.591815	0.892646	0.841039	0.668169	0.776384	0.674028	0.920709	1.44042	0.816946	0.738204	0.871239	1.6153	1.24934	1.03165	1.06565	1.00291	0.954701	1.025	0.939325	0.880428	0.961021	0.90175	0.906747	1.07212	1.08369	1.08654
402	0.276011	0.295564	0.291882	0.235491	0.248317	0.231711	0.171943	0.219611	0.25053	0.36272	0.356072	0.314418	0.260504	0.322699	0.438897	0.523709	0.357451	0.498505	0.349337	0.715849	0.77007	0.55562	0.587967	0.578757	0.868679	0.8217	0.647608	0.767492	0.657241	0.908871	1.4329	0.803217	0.739069	0.850982	1.62336	1.23184	0.988326	1.06039	0.993601	0.946741	1.01823	0.917099	0.869586	0.957843	0.898369	0.895917	1.06074	1.07566	1.07807
403	0.27641	0.283462	0.282939	0.229071	0.253772	0.237693	0.164818	0.211179	0.252891	0.384546	0.373444	0.306307	0.2591	0.315042	0.421816	0.51601	0.355461	0.490149	0.355402	0.69965	0.759749	0.54624	0.575952	0.569325	0.851971	0.809528	0.623892	0.758423	0.637175	0.905714	1.40777	0.794478	0.75574	0.841763	1.57291	1.20553	0.938152	1.04966	0.975626	0.928084	0.992346	0.898151	0.861776	0.952525	0.890103	0.889197	1.04234	1.05716	1.06047
404	0.284094	0.284746	0.28626	0.219216	0.253489	0.259692	0.184701	0.196574	0.272303	0.385289	0.375488	0.300703	0.255429	0.303226	0.411507	0.509044	0.348452	0.481	0.348985	0.687272	0.744018	0.540725	0.565141	0.560789	0.836635	0.794739	0.592321	0.745708	0.608362	0.892449	1.34347	0.788084	0.79995	0.828127	1.46231	1.14993	0.867239	1.0182	0.933865	0.880841	0.922921	0.87949	0.844854	0.927942	0.862228	0.874939	0.999954	1.00773	1.01423
405	0.281478	0.285893	0.282198	0.209901	0.233341	0.248391	0.185494	0.196106	0.270215	0.35851	0.350623	0.296824	0.242359	0.294885	0.403627	0.499913	0.33701	0.46323	0.334857	0.671542	0.729811	0.531768	0.554311	0.557546	0.825927	0.783121	0.577065	0.748427	0.593859	0.87878	1.32726	0.779722	0.801686	0.819171	1.44478	1.0852	0.840689	1.00628	0.920084	0.864747	0.903324	0.872086	0.835989	0.914615	0.845335	0.86902	0.982007	0.984629	0.993751
406	0.274799	0.287331	0.274546	0.204128	0.213594	0.227898	0.178222	0.201114	0.258626	0.3271	0.321349	0.294103	0.229068	0.289877	0.398711	0.489577	0.325957	0.445375	0.320736	0.656408	0.716428	0.522676	0.544269	0.555992	0.82135	0.77802	0.57124	0.759121	0.587088	0.872699	1.32021	0.779698	0.787795	0.820382	1.44418	1.01798	0.82828	0.997247	0.913386	0.858126	0.897613	0.866553	0.831209	0.90498	0.834968	0.86459	0.971272	0.969994	0.980408
407	0.266159	0.290784	0.261536	0.217301	0.230986	0.220614	0.165768	0.208346	0.238284	0.316012	0.313693	0.294206	0.230886	0.296363	0.405289	0.475619	0.324254	0.440051	0.319335	0.648463	0.702776	0.518576	0.537383	0.553062	0.842448	0.803825	0.587133	0.784298	0.595726	0.912018	1.27976	0.836395	0.777366	0.875497	1.38601	0.940196	0.821822	0.966366	0.892877	0.845648	0.879542	0.848675	0.833341	0.893626	0.839345	0.851695	0.954726	0.953362	0.958701
408	0.261526	0.282149	0.253953	0.220053	0.23686	0.228354	0.162409	0.20447	0.237603	0.325948	0.322103	0.287131	0.233121	0.293236	0.401615	0.466576	0.321743	0.436785	0.320644	0.639941	0.690295	0.508727	0.527996	0.547225	0.844077	0.81487	0.589816	0.787916	0.594054	0.926382	1.23974	0.858731	0.742072	0.899808	1.3674	0.911931	0.818763	0.95051	0.879979	0.836239	0.866696	0.83944	0.833462	0.88266	0.834313	0.846852	0.94165	0.939999	0.942303
409	0.259609	0.265611	0.250011	0.215318	0.234301	0.247253	0.165283	0.192957	0.250594	0.351233	0.342096	0.275216	0.235658	0.283397	0.39081	0.460881	0.318673	0.434962	0.323898	0.631089	0.678699	0.495122	0.517008	0.539426	0.831597	0.814588	0.582876	0.775692	0.585102	0.921868	1.2008	0.853609	0.693222	0.899372	1.37257	0.91151	0.817969	0.944502	0.87223	0.828991	0.857438	0.836104	0.832137	0.871888	0.822678	0.847538	0.930793	0.928721	0.929273
410	0.25683	0.263314	0.246532	0.199149	0.209943	0.219203	0.16275	0.190554	0.238139	0.333361	0.318388	0.271097	0.222782	0.271852	0.376509	0.454056	0.300783	0.429222	0.299802	0.612656	0.659454	0.478609	0.498512	0.507795	0.805536	0.790268	0.560355	0.726685	0.564924	0.885729	1.03726	0.802803	0.665562	0.855276	1.2548	0.878786	0.853822	0.924069	0.86121	0.826575	0.854022	0.826384	0.815334	0.864944	0.807449	0.833424	0.914435	0.913852	0.913736
411	0.25452	0.262021	0.241961	0.192973	0.201055	0.20318	0.15556	0.190071	0.224614	0.312357	0.299119	0.268205	0.214515	0.266625	0.367996	0.447626	0.288933	0.421847	0.285113	0.598923	0.646535	0.469543	0.486729	0.488061	0.784523	0.772295	0.537383	0.693887	0.543046	0.860947	0.958951	0.75606	0.647654	0.823119	1.16417	0.859772	0.871537	0.909077	0.852816	0.82157	0.854594	0.81774	0.802178	0.858378	0.795251	0.822379	0.901847	0.903626	0.905943
412	0.252946	0.261782	0.23601	0.200398	0.212952	0.203318	0.142553	0.191985	0.210547	0.288711	0.28637	0.266755	0.212608	0.269882	0.36707	0.441684	0.285039	0.412337	0.282713	0.591164	0.641675	0.470186	0.483588	0.482995	0.7695	0.762388	0.513779	0.679094	0.518978	0.851144	0.952515	0.714921	0.641666	0.805727	1.09635	0.858643	0.859311	0.900521	0.847572	0.81283	0.860526	0.810303	0.793146	0.851835	0.78621	0.81492	0.893347	0.89878	0.907762
413	0.240301	0.248157	0.230802	0.185707	0.19742	0.209419	0.145753	0.175348	0.212657	0.295437	0.290732	0.258721	0.209004	0.26225	0.352507	0.429469	0.281181	0.402226	0.285072	0.573813	0.627655	0.45903	0.472477	0.482726	0.735625	0.727168	0.500286	0.662461	0.508234	0.797734	0.928212	0.689577	0.646118	0.747812	1.03262	0.877517	0.818762	0.886162	0.831152	0.798162	0.845318	0.794518	0.771187	0.839355	0.768737	0.796461	0.878672	0.884687	0.892158
414	0.232055	0.238554	0.22668	0.174878	0.182632	0.211198	0.148513	0.164146	0.212715	0.304499	0.294809	0.252474	0.204313	0.254804	0.339652	0.41929	0.276931	0.394941	0.285858	0.558164	0.611391	0.448029	0.461677	0.481637	0.707431	0.697434	0.49535	0.65533	0.50448	0.754435	0.908344	0.679563	0.65141	0.704385	0.992347	0.895874	0.77687	0.87347	0.816069	0.783324	0.829548	0.779941	0.751699	0.826193	0.752046	0.77804	0.86355	0.8697	0.875222
415	0.241903	0.247016	0.22523	0.187264	0.184583	0.196639	0.14013	0.178413	0.197261	0.301807	0.287714	0.254587	0.197179	0.25357	0.337726	0.417297	0.271218	0.395304	0.279217	0.550534	0.592373	0.443047	0.455171	0.475234	0.698687	0.689319	0.508846	0.675798	0.512903	0.749386	0.908712	0.70521	0.652521	0.708552	1.00387	0.897158	0.740608	0.86684	0.808596	0.769245	0.821747	0.771188	0.742109	0.812418	0.739194	0.762458	0.848167	0.854977	0.861449
416	0.231495	0.237192	0.218635	0.182429	0.185828	0.196594	0.139018	0.173937	0.196426	0.282718	0.276977	0.247167	0.195939	0.252014	0.335497	0.410737	0.266777	0.384994	0.276094	0.543094	0.579065	0.437324	0.44663	0.463274	0.699227	0.689711	0.497003	0.673524	0.50133	0.749407	0.933967	0.702381	0.616201	0.715544	0.98989	0.842785	0.715091	0.851715	0.792662	0.753123	0.796506	0.757263	0.731873	0.797553	0.730592	0.749997	0.831139	0.837084	0.843623
417	0.214669	0.221251	0.210054	0.170788	0.185729	0.201447	0.139921	0.16215	0.200543	0.260519	0.266336	0.236259	0.196659	0.249711	0.332472	0.402095	0.262322	0.370746	0.274146	0.535617	0.569482	0.431242	0.437416	0.450282	0.702623	0.692784	0.475413	0.658332	0.482183	0.749772	0.967564	0.68275	0.570356	0.721229	0.968086	0.776599	0.697867	0.834644	0.77497	0.737906	0.767767	0.742579	0.722638	0.78371	0.724142	0.740116	0.815299	0.819672	0.826092
418	0.224021	0.225508	0.204527	0.171141	0.174599	0.186004	0.125944	0.16494	0.18482	0.276919	0.273745	0.232162	0.188554	0.240532	0.321764	0.391528	0.250309	0.36193	0.266619	0.52476	0.569413	0.423412	0.428298	0.448678	0.689673	0.681555	0.466021	0.619584	0.473084	0.728399	0.941841	0.628104	0.558172	0.69747	0.979293	0.752401	0.717144	0.82886	0.769707	0.734175	0.762811	0.737482	0.721866	0.777208	0.71606	0.736559	0.809419	0.810717	0.819118
419	0.225149	0.226711	0.202825	0.169438	0.172901	0.185718	0.126211	0.163489	0.183713	0.274867	0.268495	0.230684	0.184872	0.236746	0.315378	0.384558	0.244753	0.358821	0.261451	0.513406	0.561953	0.413203	0.41901	0.438004	0.66618	0.656925	0.463293	0.595089	0.468728	0.699274	0.893817	0.600149	0.561309	0.663102	0.977423	0.746821	0.7214	0.817749	0.760805	0.72799	0.75712	0.728866	0.714328	0.768463	0.705761	0.729481	0.798621	0.799804	0.807834
420	0.218763	0.225107	0.204539	0.165961	0.179562	0.198925	0.139198	0.158322	0.195566	0.256593	0.252366	0.23159	0.185183	0.237811	0.312888	0.380855	0.244955	0.360847	0.258462	0.501899	0.548279	0.401215	0.409789	0.419915	0.635145	0.622651	0.466555	0.582154	0.468641	0.666169	0.834321	0.592735	0.57843	0.622318	0.963967	0.757447	0.71163	0.802274	0.748882	0.719727	0.750834	0.717321	0.701044	0.757931	0.693747	0.719455	0.783832	0.787416	0.793098
421	0.218923	0.220942	0.190409	0.164776	0.168455	0.180196	0.124835	0.158472	0.176766	0.259738	0.25367	0.225741	0.17576	0.230966	0.30089	0.371475	0.236788	0.350465	0.251297	0.49216	0.535503	0.397098	0.400781	0.4104	0.619415	0.610946	0.446121	0.593408	0.446932	0.645589	0.809477	0.605576	0.547269	0.60971	0.941637	0.756748	0.662932	0.795607	0.741438	0.713284	0.748916	0.711173	0.691529	0.755186	0.683589	0.714221	0.779375	0.783571	0.791457
422	0.214953	0.215225	0.18152	0.162091	0.159185	0.170577	0.113506	0.156302	0.166636	0.256751	0.250166	0.219966	0.168589	0.225583	0.292475	0.36331	0.229994	0.342293	0.245229	0.482057	0.524644	0.391218	0.391695	0.405386	0.611806	0.606044	0.433356	0.591138	0.4337	0.63562	0.800863	0.604901	0.528962	0.607864	0.908572	0.737131	0.629154	0.787062	0.731753	0.701619	0.74348	0.702114	0.682049	0.750355	0.674031	0.705165	0.77292	0.777816	0.786832
423	0.202818	0.207117	0.18359	0.156392	0.155309	0.180767	0.110768	0.149235	0.17528	0.239997	0.235784	0.215081	0.166368	0.223663	0.291126	0.357684	0.226479	0.339293	0.241421	0.470716	0.516419	0.381028	0.382107	0.406814	0.615743	0.609717	0.435906	0.561954	0.43675	0.642311	0.816183	0.577388	0.537223	0.621417	0.859586	0.688855	0.619877	0.773783	0.717279	0.680614	0.731217	0.687057	0.671613	0.740683	0.664692	0.688713	0.761392	0.767393	0.775134
424	0.208394	0.211705	0.181815	0.159464	0.162083	0.17628	0.119658	0.153728	0.1708	0.245779	0.240194	0.216931	0.16844	0.221142	0.286801	0.351737	0.221746	0.331837	0.235604	0.463977	0.50481	0.377237	0.376696	0.399734	0.600418	0.594052	0.428782	0.551105	0.431928	0.629124	0.815782	0.563223	0.534128	0.603065	0.838012	0.672482	0.632275	0.766539	0.706795	0.672037	0.715167	0.680116	0.668644	0.729241	0.661288	0.679781	0.750607	0.756868	0.765913
425	0.214976	0.216557	0.178631	0.163402	0.167752	0.170035	0.127666	0.159528	0.163497	0.254128	0.247194	0.218556	0.169271	0.218109	0.281858	0.346005	0.216885	0.3248	0.230509	0.457668	0.494181	0.373578	0.37166	0.391639	0.584116	0.577389	0.420203	0.547037	0.424782	0.613126	0.800378	0.555944	0.52367	0.583196	0.828372	0.668531	0.640135	0.759769	0.697799	0.66776	0.700431	0.675332	0.666262	0.718252	0.658215	0.673787	0.740261	0.746329	0.756318
426	0.204964	0.207703	0.173733	0.160645	0.156196	0.1731	0.118128	0.157159	0.158987	0.246484	0.242868	0.211124	0.159748	0.21312	0.276985	0.340358	0.211982	0.323252	0.229734	0.446434	0.488926	0.362138	0.3622	0.387798	0.581663	0.57441	0.415368	0.548891	0.416191	0.604266	0.743943	0.559428	0.495354	0.586705	0.83448	0.679135	0.603693	0.746906	0.688778	0.666029	0.692346	0.669136	0.65709	0.709793	0.649093	0.670502	0.729635	0.734625	0.741313
427	0.205025	0.206773	0.172662	0.155798	0.151378	0.175509	0.112329	0.152803	0.161732	0.234939	0.231652	0.20878	0.156467	0.211447	0.271003	0.334663	0.208849	0.318436	0.225695	0.438059	0.480979	0.356696	0.355335	0.37889	0.574529	0.568825	0.406229	0.534748	0.406705	0.598751	0.717304	0.543313	0.490542	0.582201	0.827112	0.665307	0.59098	0.739145	0.684045	0.662226	0.690086	0.663265	0.648187	0.706308	0.641044	0.665457	0.723643	0.727136	0.7331
428	0.210848	0.210399	0.173717	0.149976	0.150679	0.177154	0.109031	0.147424	0.168622	0.221788	0.217111	0.209419	0.156934	0.211639	0.264592	0.329111	0.206779	0.311808	0.21984	0.431487	0.471734	0.354777	0.350119	0.367563	0.564643	0.56152	0.395104	0.512793	0.397141	0.594795	0.707128	0.517782	0.498785	0.572629	0.811555	0.638592	0.591642	0.734362	0.681718	0.657149	0.690966	0.657613	0.639674	0.705651	0.633838	0.659396	0.720345	0.722155	0.728902
429	0.203769	0.204811	0.165837	0.149675	0.152974	0.164289	0.113801	0.143322	0.163937	0.226401	0.220967	0.204673	0.155541	0.204005	0.259217	0.322898	0.200897	0.303079	0.213376	0.419356	0.461496	0.346245	0.341299	0.364063	0.541834	0.536998	0.390965	0.515	0.392047	0.566395	0.719531	0.524172	0.474635	0.541065	0.768214	0.622099	0.587104	0.723584	0.669953	0.645923	0.675005	0.647287	0.632198	0.697236	0.628564	0.649064	0.711652	0.713519	0.722688
430	0.197084	0.198762	0.159116	0.148184	0.152519	0.156912	0.114976	0.141743	0.155975	0.22243	0.219177	0.200158	0.1537	0.199504	0.254877	0.316099	0.19536	0.298151	0.210211	0.410147	0.452761	0.339425	0.333507	0.359749	0.529632	0.524808	0.382641	0.507762	0.383402	0.552339	0.70866	0.517247	0.463844	0.528541	0.751471	0.615779	0.571698	0.715375	0.661419	0.638521	0.664623	0.640461	0.628414	0.691853	0.624404	0.64407	0.704893	0.706922	0.717922
431	0.190731	0.19209	0.153551	0.145283	0.148836	0.155507	0.11192	0.143068	0.144199	0.208803	0.21096	0.195855	0.15133	0.198478	0.251656	0.308579	0.190149	0.297431	0.210756	0.404009	0.445565	0.334424	0.326756	0.354475	0.528583	0.525613	0.369646	0.490047	0.370785	0.552999	0.672269	0.495424	0.467398	0.53626	0.762174	0.620768	0.544654	0.709804	0.656228	0.635164	0.66002	0.637353	0.628695	0.689736	0.621425	0.644908	0.700146	0.702457	0.714688
432	0.192074	0.19186	0.153263	0.141652	0.1422	0.159696	0.110192	0.141162	0.142778	0.207258	0.207025	0.194301	0.146786	0.197273	0.246738	0.303489	0.184599	0.290818	0.207238	0.395547	0.43737	0.328389	0.320181	0.344458	0.514043	0.509607	0.367039	0.4864	0.367713	0.533445	0.671377	0.492215	0.446189	0.514378	0.731047	0.59105	0.54635	0.700787	0.648922	0.625717	0.655989	0.629417	0.617886	0.681475	0.61081	0.637176	0.691173	0.693074	0.704552
433	0.192579	0.191984	0.153453	0.137892	0.136501	0.161696	0.107291	0.137683	0.144001	0.20865	0.205428	0.193062	0.142485	0.195727	0.241532	0.299314	0.180348	0.285064	0.202394	0.38796	0.429098	0.322523	0.313957	0.337092	0.502239	0.497084	0.362299	0.480437	0.362756	0.518216	0.667677	0.48539	0.430941	0.497698	0.703316	0.570108	0.543182	0.693068	0.642078	0.616741	0.651799	0.621574	0.608424	0.674499	0.602768	0.629151	0.684004	0.6854	0.696284
434	0.188299	0.190574	0.152837	0.133787	0.133492	0.156532	0.100964	0.131467	0.147791	0.212725	0.207661	0.191471	0.139175	0.193333	0.235843	0.296067	0.178889	0.282892	0.195556	0.382511	0.420276	0.316923	0.307956	0.336782	0.49995	0.496734	0.348673	0.4639	0.349763	0.517095	0.64501	0.463566	0.435832	0.500779	0.692385	0.577076	0.518602	0.68878	0.636418	0.610087	0.646697	0.614912	0.605067	0.672097	0.60261	0.622854	0.681894	0.682749	0.69401
435	0.184926	0.186934	0.151126	0.133495	0.134997	0.150553	0.0972057	0.131169	0.147284	0.211737	0.206353	0.188116	0.137997	0.190461	0.230776	0.291016	0.17624	0.279815	0.193102	0.376148	0.414643	0.312741	0.301862	0.331318	0.488612	0.483927	0.342804	0.460249	0.344039	0.501948	0.625349	0.460323	0.431137	0.487783	0.689157	0.560848	0.514648	0.681245	0.62835	0.605663	0.636663	0.609699	0.601637	0.665877	0.596751	0.617706	0.673969	0.674645	0.686833
436	0.182735	0.182727	0.148763	0.134652	0.137835	0.145139	0.0949678	0.133137	0.144925	0.20811	0.203111	0.184295	0.137694	0.187564	0.22662	0.285703	0.173157	0.27617	0.192365	0.369607	0.409686	0.309074	0.296213	0.32416	0.475984	0.469343	0.340317	0.459792	0.341487	0.485113	0.60979	0.46166	0.421793	0.471456	0.685213	0.540308	0.515226	0.673246	0.620403	0.601925	0.626554	0.605174	0.598019	0.658838	0.589164	0.613297	0.664819	0.665382	0.67837
437	0.185704	0.179841	0.144479	0.135424	0.137711	0.144459	0.0956643	0.134688	0.14136	0.199779	0.195827	0.181288	0.137432	0.185188	0.226023	0.282251	0.169716	0.270356	0.191213	0.362746	0.399705	0.304259	0.292494	0.317729	0.474659	0.470756	0.339555	0.446464	0.340516	0.487182	0.608237	0.444956	0.404894	0.469232	0.655669	0.543068	0.492383	0.668783	0.617687	0.596064	0.626185	0.600449	0.592697	0.65504	0.58363	0.61003	0.660798	0.660699	0.672475
438	0.186573	0.180194	0.140775	0.134972	0.136762	0.14732	0.0963437	0.134771	0.136491	0.193852	0.190649	0.180175	0.136767	0.18431	0.224106	0.27917	0.166872	0.265244	0.189477	0.356939	0.393503	0.299649	0.28829	0.31467	0.469199	0.465729	0.333267	0.439605	0.3341	0.481693	0.59911	0.43341	0.400302	0.466213	0.646274	0.531212	0.480637	0.662351	0.612215	0.5903	0.620493	0.595032	0.587364	0.650035	0.57882	0.603546	0.655346	0.654839	0.666751
439	0.185786	0.183071	0.137556	0.133571	0.135182	0.152977	0.0970033	0.133704	0.130695	0.189799	0.187121	0.180542	0.135802	0.184604	0.22121	0.276429	0.164536	0.260758	0.187323	0.352035	0.390238	0.295281	0.283801	0.314234	0.460746	0.455953	0.322984	0.437676	0.323756	0.4707	0.584714	0.425846	0.405049	0.462649	0.6517	0.509117	0.477114	0.654539	0.60474	0.584689	0.610871	0.58917	0.582077	0.644165	0.574604	0.59472	0.64887	0.648154	0.661214
440	0.181145	0.181263	0.136784	0.130352	0.130408	0.152131	0.0987408	0.131188	0.1298	0.195631	0.190189	0.18079	0.134588	0.183232	0.215972	0.272902	0.160748	0.260597	0.18531	0.346989	0.385575	0.291435	0.278434	0.309807	0.447567	0.444246	0.320108	0.429992	0.320415	0.46857	0.578137	0.427242	0.390052	0.445691	0.627795	0.509484	0.478101	0.650548	0.600801	0.580987	0.606063	0.585598	0.578255	0.640644	0.568825	0.592669	0.644199	0.643138	0.657192
441	0.178476	0.179585	0.136306	0.128368	0.127426	0.151844	0.100338	0.129369	0.129421	0.198305	0.191715	0.179949	0.132941	0.18117	0.211624	0.268549	0.15732	0.258886	0.182074	0.341243	0.378991	0.287515	0.273384	0.303623	0.439207	0.43682	0.317584	0.420753	0.317843	0.464516	0.570719	0.422077	0.378185	0.436111	0.613689	0.507102	0.470885	0.6454	0.59576	0.575497	0.601788	0.58068	0.572545	0.636314	0.563981	0.58798	0.639078	0.637637	0.651814
442	0.178888	0.178352	0.13611	0.128277	0.1272	0.15278	0.101681	0.128633	0.129508	0.195573	0.190517	0.177454	0.130614	0.178117	0.208577	0.262887	0.154399	0.254554	0.176921	0.334296	0.369489	0.283331	0.268678	0.294918	0.437712	0.435412	0.315071	0.409297	0.315922	0.456992	0.561379	0.406752	0.371235	0.437285	0.613954	0.499298	0.451488	0.638187	0.588754	0.567132	0.597887	0.573519	0.563832	0.630528	0.560441	0.578906	0.633037	0.63116	0.644207
443	0.182006	0.177897	0.136794	0.127814	0.125976	0.145943	0.100497	0.128259	0.131847	0.188246	0.188588	0.174975	0.128362	0.176583	0.205342	0.259176	0.151387	0.249914	0.174867	0.329503	0.366317	0.279921	0.264992	0.293908	0.428102	0.426472	0.311323	0.40699	0.311454	0.445369	0.542362	0.405799	0.373473	0.430101	0.59641	0.482253	0.451476	0.633501	0.584046	0.564485	0.591303	0.570077	0.561929	0.627324	0.557004	0.575496	0.629183	0.626913	0.640472
444	0.184354	0.17753	0.137202	0.127032	0.124602	0.139552	0.0990422	0.128009	0.133923	0.181708	0.18591	0.172479	0.126132	0.175133	0.202508	0.2563	0.148566	0.245926	0.172934	0.32515	0.363716	0.276196	0.261446	0.293555	0.417731	0.416746	0.306336	0.405271	0.305837	0.435471	0.526879	0.405869	0.37467	0.420412	0.580667	0.468453	0.452322	0.628897	0.579554	0.561728	0.585194	0.566848	0.560326	0.623885	0.552981	0.573096	0.625037	0.622623	0.636825
445	0.182044	0.176812	0.136003	0.125438	0.123444	0.140088	0.0986033	0.127873	0.133381	0.180544	0.181119	0.169691	0.123719	0.172638	0.200878	0.25439	0.146186	0.243919	0.168807	0.320161	0.357855	0.270504	0.257241	0.289287	0.409799	0.409052	0.297815	0.398247	0.297911	0.432886	0.527061	0.398158	0.365188	0.408039	0.581252	0.469753	0.441034	0.622249	0.573635	0.553983	0.582125	0.561195	0.554277	0.617403	0.546629	0.569428	0.617909	0.616112	0.630186
446	0.178661	0.17656	0.135444	0.127214	0.126123	0.143689	0.0958753	0.129557	0.133177	0.178566	0.177212	0.169769	0.12279	0.172045	0.199214	0.251946	0.143795	0.242156	0.168262	0.315114	0.351542	0.267701	0.253563	0.282519	0.407423	0.406204	0.292253	0.389797	0.293528	0.424824	0.514224	0.388178	0.355263	0.404581	0.570138	0.462745	0.428143	0.617329	0.569189	0.549983	0.577669	0.556892	0.550391	0.612927	0.542805	0.565892	0.613547	0.61115	0.625094
447	0.175015	0.176333	0.135052	0.130399	0.130372	0.148451	0.0921945	0.131894	0.133003	0.176583	0.174097	0.171107	0.122461	0.172287	0.197433	0.249102	0.141414	0.240416	0.169327	0.31007	0.345272	0.26626	0.250136	0.274964	0.407196	0.405261	0.288485	0.381243	0.291062	0.414422	0.496352	0.377465	0.346072	0.405178	0.554401	0.451404	0.415785	0.613256	0.565426	0.547643	0.572621	0.553279	0.547433	0.609551	0.540071	0.562394	0.61051	0.606972	0.620849
448	0.174543	0.172681	0.131927	0.128352	0.128101	0.146683	0.0910778	0.12994	0.130562	0.180446	0.17504	0.168737	0.119189	0.169942	0.193643	0.243659	0.138541	0.23657	0.166227	0.303796	0.340854	0.262032	0.245272	0.272139	0.395436	0.394571	0.287367	0.378632	0.288869	0.406606	0.491873	0.368526	0.347291	0.39709	0.551037	0.435471	0.417455	0.607295	0.559371	0.540363	0.568134	0.54848	0.540694	0.606079	0.533178	0.557515	0.604937	0.601284	0.616037
449	0.175278	0.16997	0.127745	0.124487	0.124733	0.1433	0.0891155	0.126004	0.125736	0.181473	0.175432	0.166548	0.118371	0.167629	0.190379	0.240281	0.136704	0.233086	0.164115	0.299662	0.337357	0.258324	0.241455	0.270946	0.389441	0.388616	0.284335	0.373489	0.284789	0.402543	0.487866	0.365229	0.345517	0.387592	0.541542	0.429321	0.411501	0.602264	0.554163	0.534723	0.563913	0.543906	0.53576	0.602924	0.529033	0.552387	0.600437	0.596391	0.61183
450	0.177251	0.168191	0.122469	0.118763	0.120232	0.138264	0.0862769	0.120048	0.11849	0.17961	0.175267	0.164538	0.120041	0.165348	0.187636	0.238957	0.135908	0.229957	0.162995	0.297644	0.334771	0.255126	0.238674	0.271403	0.389078	0.387286	0.279391	0.365847	0.278833	0.402193	0.484312	0.367549	0.340727	0.376739	0.526182	0.432719	0.398082	0.59811	0.549747	0.530646	0.55992	0.539518	0.532568	0.600063	0.527578	0.546978	0.596963	0.592246	0.608191
451	0.175522	0.168573	0.121697	0.118421	0.117338	0.134154	0.0878254	0.120318	0.11733	0.172817	0.170618	0.162424	0.118211	0.163563	0.183755	0.235758	0.133065	0.225219	0.158913	0.292381	0.327256	0.251322	0.234014	0.267414	0.38273	0.38085	0.272539	0.359001	0.27257	0.391844	0.467755	0.356471	0.328712	0.374765	0.519063	0.424624	0.389416	0.592669	0.544983	0.527468	0.55265	0.535264	0.529223	0.595236	0.522372	0.543763	0.591769	0.586711	0.602789
452	0.172557	0.167844	0.121625	0.118959	0.115343	0.132865	0.0891767	0.121249	0.117771	0.169273	0.16714	0.160849	0.115659	0.162216	0.180712	0.23234	0.130162	0.221757	0.154994	0.286984	0.32121	0.247767	0.229657	0.262262	0.375047	0.373077	0.267832	0.353908	0.26846	0.381635	0.455715	0.34566	0.320674	0.371351	0.512363	0.413104	0.384333	0.587752	0.540469	0.523815	0.547139	0.53127	0.525477	0.590883	0.517578	0.540658	0.587001	0.581471	0.597939
453	0.167846	0.164374	0.121983	0.120118	0.114727	0.137013	0.0891932	0.12218	0.120149	0.173119	0.166818	0.160328	0.112332	0.161601	0.179472	0.228758	0.127473	0.221045	0.151875	0.281787	0.318816	0.244698	0.226128	0.25556	0.365682	0.363429	0.26758	0.351893	0.268523	0.373198	0.454191	0.337569	0.321541	0.36305	0.504505	0.396873	0.385178	0.583925	0.536328	0.518882	0.545517	0.527597	0.520818	0.587702	0.514181	0.537183	0.583227	0.576876	0.594338
454	0.168134	0.161538	0.121089	0.11969	0.11604	0.137381	0.0881149	0.121487	0.119891	0.175265	0.169376	0.159329	0.111259	0.160215	0.17741	0.225901	0.12497	0.219114	0.151506	0.277819	0.315215	0.241872	0.222813	0.252838	0.362428	0.3603	0.2649	0.344716	0.265928	0.370873	0.444921	0.335842	0.31811	0.35301	0.491616	0.393059	0.374975	0.578626	0.531251	0.51472	0.540889	0.523082	0.517301	0.582896	0.510818	0.532344	0.578107	0.572265	0.589404
455	0.169228	0.15995	0.119762	0.118769	0.117214	0.135923	0.0867076	0.120312	0.118462	0.175356	0.171379	0.158011	0.110973	0.158646	0.174927	0.223438	0.122534	0.216454	0.151714	0.2744	0.31108	0.239122	0.219609	0.251475	0.360036	0.357977	0.260804	0.337145	0.261935	0.369	0.433625	0.334923	0.312557	0.344774	0.480199	0.391665	0.363873	0.573208	0.526151	0.51057	0.535651	0.518576	0.51398	0.578295	0.507385	0.527728	0.573229	0.567993	0.584523
456	0.165873	0.163426	0.118296	0.118023	0.114418	0.131725	0.085407	0.119419	0.115574	0.168138	0.165837	0.155785	0.110777	0.157341	0.171507	0.221497	0.119888	0.211983	0.150108	0.271328	0.305915	0.236089	0.216294	0.250073	0.351519	0.348568	0.253382	0.33524	0.255109	0.35895	0.423478	0.327204	0.30319	0.347093	0.482183	0.381587	0.364701	0.569037	0.521934	0.504762	0.531825	0.515033	0.509378	0.576891	0.503201	0.52598	0.571234	0.564956	0.581571
457	0.166448	0.163914	0.118285	0.118291	0.112701	0.132639	0.0863997	0.120287	0.115384	0.166171	0.162188	0.155209	0.110456	0.156818	0.16962	0.219284	0.118068	0.210521	0.147629	0.267875	0.30279	0.233744	0.213744	0.246901	0.34633	0.342937	0.251196	0.333011	0.25278	0.355815	0.42	0.32125	0.301307	0.34338	0.475844	0.373022	0.36374	0.564166	0.517085	0.500428	0.52738	0.51069	0.504982	0.573157	0.499185	0.520726	0.566777	0.559822	0.576916
458	0.169737	0.162329	0.11928	0.119259	0.111726	0.137099	0.0889849	0.122377	0.117056	0.167829	0.15984	0.15578	0.110052	0.156841	0.168803	0.216907	0.116832	0.211139	0.144581	0.264203	0.301086	0.231892	0.211741	0.242562	0.343431	0.339897	0.252606	0.330583	0.253543	0.357363	0.421036	0.316519	0.304526	0.335626	0.464046	0.365539	0.361555	0.558877	0.511864	0.497135	0.522563	0.505851	0.500746	0.567859	0.495304	0.513148	0.560682	0.55331	0.57114
459	0.165246	0.160773	0.113972	0.114272	0.112889	0.129808	0.0827355	0.116408	0.113477	0.16413	0.162008	0.152223	0.107147	0.153689	0.166639	0.213478	0.11532	0.20676	0.144317	0.260521	0.296625	0.227925	0.20792	0.241188	0.340573	0.338017	0.246026	0.321759	0.247599	0.346225	0.405765	0.314703	0.292968	0.330728	0.459918	0.364379	0.347393	0.554624	0.507319	0.493329	0.516937	0.502291	0.49731	0.563134	0.490119	0.509485	0.556364	0.548727	0.566751
460	0.163273	0.159	0.111304	0.112059	0.112358	0.127452	0.0802164	0.114617	0.11087	0.161562	0.161271	0.150484	0.105582	0.152028	0.164206	0.21088	0.113444	0.203936	0.143134	0.256953	0.292639	0.224934	0.204413	0.237822	0.335589	0.333188	0.240615	0.316591	0.242633	0.338386	0.397544	0.310469	0.286521	0.327089	0.452437	0.359365	0.340649	0.549864	0.502722	0.488383	0.512168	0.498181	0.493571	0.559171	0.485785	0.506384	0.552175	0.544199	0.562425
461	0.164647	0.156949	0.11212	0.113514	0.109563	0.131625	0.0826247	0.118371	0.109543	0.160434	0.156698	0.151138	0.105785	0.15233	0.161409	0.20936	0.111079	0.203134	0.140729	0.25351	0.289248	0.223206	0.201294	0.231833	0.327825	0.324514	0.236667	0.316109	0.238891	0.334768	0.398315	0.303097	0.286658	0.325112	0.440688	0.349365	0.343447	0.544412	0.498023	0.481924	0.50847	0.493326	0.489429	0.55619	0.482542	0.504011	0.548144	0.539733	0.55817
462	0.16173	0.156893	0.111832	0.112751	0.110211	0.127337	0.0812561	0.11604	0.11024	0.157435	0.156594	0.149698	0.103284	0.150887	0.16028	0.206553	0.109946	0.199642	0.139777	0.250104	0.285297	0.220708	0.199162	0.23175	0.326038	0.323428	0.236585	0.310401	0.238223	0.33122	0.386825	0.301039	0.282045	0.316938	0.437558	0.346768	0.333145	0.540026	0.49359	0.478795	0.504098	0.48959	0.484963	0.551865	0.47853	0.499251	0.543055	0.534088	0.552989
463	0.160052	0.156921	0.11095	0.112074	0.110427	0.124472	0.0797545	0.114237	0.110248	0.155913	0.156838	0.148236	0.101292	0.149414	0.158863	0.203905	0.108593	0.19664	0.138754	0.246774	0.281495	0.217914	0.19688	0.23123	0.323814	0.321487	0.235469	0.305147	0.236672	0.326875	0.375969	0.297525	0.276725	0.309927	0.433383	0.344113	0.324367	0.535509	0.489069	0.475235	0.499392	0.48572	0.480284	0.547142	0.47408	0.494333	0.537976	0.528616	0.547493
464	0.163978	0.15615	0.108987	0.112783	0.107659	0.129836	0.0798228	0.11702	0.107292	0.159433	0.155742	0.147759	0.102044	0.148729	0.155761	0.202273	0.10597	0.196268	0.136757	0.243538	0.278266	0.214626	0.193625	0.226454	0.317317	0.313323	0.2295	0.303562	0.231084	0.32019	0.372136	0.287316	0.271721	0.308859	0.422017	0.337523	0.325752	0.52995	0.484027	0.468726	0.493958	0.480803	0.475098	0.54192	0.468743	0.490081	0.533347	0.524078	0.541494
465	0.162116	0.155304	0.108281	0.110598	0.10762	0.127528	0.0780161	0.114548	0.107136	0.156665	0.154245	0.145968	0.101193	0.147014	0.154335	0.200241	0.104542	0.19454	0.135606	0.240508	0.275243	0.212097	0.191253	0.224772	0.314084	0.310503	0.227907	0.298295	0.22925	0.316377	0.367046	0.285192	0.269043	0.302512	0.4172	0.328889	0.319066	0.525142	0.479336	0.463939	0.48989	0.476484	0.469877	0.537294	0.464474	0.485388	0.528433	0.518604	0.536689
466	0.158301	0.154309	0.108061	0.107721	0.108495	0.122691	0.0760079	0.110473	0.107904	0.152012	0.152561	0.143904	0.0997821	0.145108	0.153398	0.198091	0.103596	0.192319	0.134671	0.237598	0.272332	0.210023	0.189175	0.223976	0.31178	0.309354	0.227661	0.292096	0.228582	0.313795	0.361316	0.285822	0.267157	0.29491	0.414443	0.320453	0.310117	0.520625	0.47477	0.460029	0.486194	0.472426	0.464927	0.533083	0.460658	0.480517	0.523455	0.512865	0.532433
467	0.160686	0.152315	0.107058	0.110423	0.106349	0.126537	0.079848	0.113446	0.105448	0.156096	0.150924	0.144607	0.0998868	0.145561	0.149963	0.196355	0.102002	0.191088	0.132158	0.234704	0.269376	0.208757	0.185988	0.218499	0.30449	0.301541	0.22168	0.291652	0.223066	0.310389	0.354433	0.278451	0.262833	0.296301	0.403891	0.32063	0.312145	0.515337	0.469553	0.456702	0.480094	0.467984	0.462254	0.530004	0.456487	0.475635	0.518835	0.508222	0.528139
468	0.160856	0.15019	0.105267	0.110108	0.104308	0.125832	0.0793061	0.114203	0.103004	0.155026	0.148829	0.143698	0.0983412	0.145005	0.148071	0.194187	0.100367	0.188477	0.130642	0.231176	0.265669	0.20666	0.183403	0.216068	0.300568	0.297611	0.218637	0.288137	0.219424	0.305217	0.350175	0.274784	0.258301	0.292764	0.398175	0.315	0.307338	0.510392	0.464698	0.45213	0.474976	0.463701	0.457839	0.525485	0.45137	0.470881	0.513553	0.502971	0.523193
469	0.15902	0.147937	0.102761	0.107071	0.102346	0.121027	0.0748123	0.112952	0.100555	0.149339	0.146312	0.141336	0.0953135	0.143538	0.147553	0.191629	0.0986908	0.184632	0.130014	0.227082	0.261292	0.203814	0.181348	0.21634	0.299604	0.297091	0.218193	0.281901	0.217427	0.298437	0.348167	0.27435	0.253541	0.284834	0.396611	0.304256	0.296491	0.505742	0.460155	0.446459	0.470711	0.459553	0.451864	0.519672	0.44539	0.466207	0.507659	0.497154	0.517642
470	0.156973	0.150869	0.104477	0.10902	0.105216	0.120385	0.0781947	0.112061	0.103721	0.150329	0.146742	0.141119	0.0966441	0.14258	0.146162	0.190119	0.0973261	0.184993	0.127665	0.22553	0.259859	0.202792	0.179104	0.213488	0.294461	0.2916	0.214981	0.281131	0.216149	0.299974	0.340361	0.267566	0.25345	0.284807	0.388476	0.30456	0.298164	0.499757	0.454275	0.442193	0.465668	0.454262	0.447381	0.514857	0.441307	0.460537	0.50221	0.491327	0.512132
471	0.156363	0.152368	0.104678	0.110246	0.105909	0.121486	0.0795878	0.112003	0.104357	0.151655	0.146906	0.140836	0.0970979	0.141671	0.144588	0.188379	0.0958762	0.18417	0.126108	0.223416	0.257551	0.200836	0.176843	0.211014	0.290223	0.287364	0.211704	0.278268	0.213949	0.298685	0.33469	0.263221	0.251606	0.282114	0.382271	0.301487	0.295971	0.494159	0.448868	0.437753	0.460664	0.449435	0.442838	0.510364	0.436514	0.455262	0.496977	0.485753	0.506732
472	0.158255	0.150806	0.101794	0.109682	0.102296	0.125197	0.0766611	0.11335	0.099994	0.15282	0.146281	0.140197	0.0955461	0.140769	0.142759	0.186092	0.0942153	0.180818	0.126071	0.220018	0.253373	0.197034	0.174526	0.209472	0.287868	0.285684	0.208539	0.271182	0.210044	0.291607	0.333018	0.263519	0.246192	0.273942	0.379734	0.291403	0.28577	0.489247	0.444297	0.432796	0.45572	0.445426	0.437945	0.506223	0.430223	0.45065	0.491953	0.480485	0.501398
473	0.157421	0.147942	0.100645	0.105797	0.101274	0.12103	0.0737211	0.11168	0.0997951	0.147178	0.144742	0.138031	0.0936894	0.138745	0.140026	0.183796	0.0922795	0.179017	0.124264	0.216825	0.250695	0.195432	0.171443	0.20746	0.283738	0.280124	0.207507	0.269358	0.208776	0.288489	0.322899	0.256513	0.24482	0.271221	0.370254	0.288118	0.28373	0.483481	0.438557	0.426545	0.450552	0.440425	0.43138	0.499996	0.425761	0.445323	0.485907	0.474182	0.495116
474	0.155862	0.145735	0.099914	0.101929	0.101053	0.115888	0.0718633	0.109056	0.100383	0.141777	0.14311	0.135822	0.0922321	0.136741	0.137435	0.181757	0.0905889	0.177736	0.122166	0.213956	0.248391	0.194317	0.168548	0.204949	0.279188	0.27427	0.206126	0.26844	0.207428	0.285703	0.313601	0.249833	0.243381	0.269667	0.361457	0.285373	0.282328	0.477788	0.432808	0.42074	0.445363	0.435396	0.425258	0.4939	0.421814	0.43987	0.479987	0.468007	0.489187
475	0.154438	0.147527	0.0989303	0.101677	0.101164	0.115376	0.074293	0.105975	0.0994928	0.144623	0.142139	0.135043	0.0926372	0.135981	0.136297	0.180667	0.0901106	0.176773	0.120801	0.21203	0.245851	0.192685	0.16712	0.200923	0.274724	0.271128	0.201022	0.265346	0.202862	0.279939	0.315839	0.251899	0.237273	0.266758	0.362048	0.277414	0.274621	0.473013	0.427994	0.41773	0.440106	0.431087	0.422304	0.490212	0.417777	0.434451	0.475362	0.463126	0.485337
476	0.153681	0.147844	0.0979468	0.103207	0.100068	0.117737	0.0754505	0.105519	0.0975392	0.145575	0.13989	0.135479	0.0924279	0.136185	0.13584	0.178984	0.0885678	0.174748	0.120589	0.209527	0.242718	0.190703	0.165717	0.199741	0.272815	0.269754	0.199716	0.261047	0.201412	0.27796	0.310807	0.247661	0.235904	0.262346	0.356521	0.274486	0.272469	0.467467	0.422844	0.412986	0.434569	0.426349	0.417324	0.486165	0.41274	0.429795	0.469925	0.457605	0.479983
477	0.153335	0.147139	0.0970212	0.105653	0.0983097	0.121658	0.0757047	0.10668	0.0950581	0.145205	0.137003	0.136546	0.0917527	0.136885	0.135686	0.176928	0.0864135	0.172124	0.120927	0.206712	0.239322	0.188544	0.164281	0.200149	0.272215	0.26923	0.20052	0.256228	0.201712	0.277948	0.301835	0.24005	0.237075	0.257223	0.347752	0.274185	0.273197	0.461555	0.417544	0.407319	0.428984	0.421416	0.411244	0.481881	0.407171	0.425537	0.464042	0.451721	0.473814
478	0.153201	0.143349	0.0972944	0.104254	0.0977955	0.121113	0.0730399	0.108749	0.094704	0.140888	0.136342	0.135134	0.0887929	0.135531	0.132932	0.174189	0.0846588	0.170043	0.117753	0.204238	0.237461	0.186818	0.161546	0.19766	0.266266	0.263558	0.197324	0.255081	0.199063	0.271143	0.299775	0.23954	0.231371	0.255336	0.345485	0.2655	0.263942	0.456314	0.412198	0.402831	0.424837	0.416788	0.40617	0.476327	0.401891	0.419308	0.457727	0.444943	0.468009
479	0.152896	0.141165	0.0964605	0.102458	0.0976436	0.118106	0.0718822	0.108526	0.0947039	0.139106	0.136103	0.13391	0.0881091	0.134386	0.131522	0.172842	0.0839595	0.169232	0.116011	0.202114	0.235461	0.185276	0.159801	0.195278	0.263173	0.260414	0.19436	0.252004	0.196219	0.266037	0.294402	0.236709	0.227231	0.251027	0.34014	0.260535	0.25943	0.450697	0.406681	0.397402	0.419727	0.411832	0.400389	0.47079	0.396004	0.413603	0.451502	0.438602	0.462326
480	0.152395	0.140837	0.0943447	0.100196	0.0979118	0.112284	0.0724583	0.105643	0.0951153	0.14023	0.136352	0.132907	0.090051	0.133486	0.131658	0.173099	0.0844794	0.169885	0.115913	0.200398	0.23331	0.183949	0.159194	0.193027	0.263328	0.260149	0.191671	0.246753	0.193165	0.262867	0.285343	0.23124	0.22489	0.244003	0.331368	0.259796	0.260314	0.44466	0.400974	0.390925	0.413542	0.40651	0.393837	0.46529	0.38946	0.4085	0.445398	0.432763	0.456799
481	0.15125	0.143262	0.0930101	0.101918	0.0985084	0.112852	0.0734399	0.105677	0.0928367	0.139426	0.134094	0.133193	0.0895781	0.133376	0.130512	0.171086	0.0830009	0.16789	0.116188	0.198156	0.231346	0.181876	0.156874	0.192429	0.259401	0.25471	0.191272	0.246353	0.192561	0.262837	0.285554	0.229057	0.224974	0.245053	0.330736	0.253947	0.254408	0.439407	0.395678	0.386249	0.408805	0.401992	0.388792	0.460649	0.385268	0.402999	0.440135	0.426988	0.450981
482	0.150213	0.144783	0.0925429	0.103338	0.0980327	0.114746	0.0732466	0.106346	0.0915428	0.13811	0.132595	0.132932	0.0882195	0.132856	0.128459	0.168662	0.0813062	0.165755	0.115575	0.195603	0.22898	0.179828	0.154346	0.19064	0.254654	0.250153	0.189524	0.244617	0.190774	0.260687	0.283411	0.227536	0.222823	0.244433	0.328362	0.249092	0.249754	0.433989	0.390347	0.381742	0.40376	0.397349	0.383808	0.455331	0.380572	0.397089	0.434542	0.420942	0.445074
483	0.149602	0.143374	0.0938091	0.102834	0.0950012	0.117744	0.0702407	0.107579	0.0932931	0.136227	0.133582	0.131005	0.0855621	0.13114	0.124697	0.165958	0.0797082	0.164078	0.112797	0.19246	0.225601	0.178037	0.151823	0.185604	0.249193	0.249043	0.183974	0.238329	0.18551	0.252727	0.273094	0.226468	0.214818	0.237521	0.319535	0.247799	0.249761	0.427868	0.384716	0.376997	0.397506	0.392102	0.378412	0.448139	0.373955	0.390257	0.427842	0.414136	0.438924
484	0.14944	0.140835	0.0924082	0.0999681	0.0945387	0.114953	0.068021	0.10666	0.0927629	0.135026	0.134575	0.129004	0.0846463	0.12928	0.123813	0.164725	0.0777911	0.162689	0.111328	0.189813	0.222502	0.176391	0.150204	0.182804	0.247779	0.246874	0.182908	0.234943	0.182748	0.250472	0.269953	0.220899	0.213241	0.234653	0.313298	0.241347	0.246858	0.422385	0.379439	0.371859	0.392569	0.387262	0.372872	0.443333	0.368769	0.385192	0.421971	0.407948	0.433174
485	0.149499	0.138523	0.0900397	0.096867	0.0949005	0.110422	0.0666572	0.104717	0.0910369	0.134219	0.13459	0.127398	0.0844495	0.127631	0.123812	0.163822	0.0760169	0.161181	0.110507	0.187487	0.219763	0.174796	0.148857	0.181271	0.247179	0.244042	0.183063	0.232936	0.181264	0.249794	0.268549	0.214986	0.213303	0.232795	0.308395	0.234371	0.24256	0.417065	0.37421	0.366606	0.387934	0.382513	0.367397	0.439294	0.363998	0.380694	0.416438	0.402143	0.427711
486	0.149856	0.140218	0.088044	0.0978221	0.094269	0.108768	0.0687122	0.101613	0.0874174	0.134242	0.128615	0.128283	0.0845406	0.127525	0.122453	0.161473	0.0757695	0.158227	0.110533	0.185845	0.218403	0.173103	0.147	0.182171	0.242134	0.239545	0.180214	0.232497	0.18167	0.245495	0.261229	0.216944	0.208437	0.227702	0.305404	0.23552	0.236458	0.411048	0.36824	0.361317	0.381958	0.377207	0.362354	0.434296	0.358269	0.375401	0.410782	0.396933	0.422777
487	0.148751	0.14064	0.0878827	0.0986893	0.0928555	0.11042	0.068737	0.100743	0.0870932	0.132423	0.126294	0.128248	0.0832014	0.127413	0.12096	0.16001	0.0751653	0.157116	0.109083	0.1839	0.216448	0.171806	0.145377	0.181124	0.239841	0.237192	0.177446	0.229412	0.179929	0.243502	0.258372	0.214933	0.206589	0.224228	0.301334	0.232193	0.234458	0.40551	0.362758	0.355969	0.376744	0.372379	0.356801	0.429073	0.352997	0.36948	0.404829	0.390875	0.416749
488	0.146527	0.140077	0.0891351	0.0994839	0.0908538	0.114643	0.0671948	0.101591	0.089305	0.12922	0.126791	0.127497	0.0807619	0.127296	0.119362	0.159228	0.074285	0.157424	0.106497	0.18172	0.214035	0.170814	0.143933	0.178577	0.239648	0.236475	0.174742	0.224316	0.17654	0.243255	0.258877	0.20991	0.207041	0.221989	0.296475	0.225507	0.235579	0.400356	0.357665	0.3506	0.37212	0.36793	0.350865	0.423679	0.348062	0.363091	0.398653	0.384186	0.409908
489	0.146619	0.135926	0.0858661	0.096654	0.0916846	0.109387	0.0675111	0.10239	0.0880538	0.131704	0.128455	0.125869	0.0816319	0.125925	0.118592	0.157842	0.0726717	0.155208	0.106979	0.179799	0.212292	0.168174	0.141577	0.177804	0.234564	0.230615	0.174623	0.22444	0.176229	0.236101	0.250098	0.208398	0.201894	0.219553	0.292143	0.223824	0.226511	0.394268	0.35198	0.34552	0.365789	0.362677	0.34562	0.417366	0.342731	0.358459	0.39296	0.378339	0.40494
490	0.147094	0.134554	0.0836753	0.095308	0.0920642	0.106167	0.0678073	0.102289	0.0859377	0.132388	0.127727	0.125215	0.081878	0.12529	0.11743	0.156615	0.0718092	0.153625	0.107116	0.178028	0.210699	0.166657	0.140054	0.176198	0.231678	0.227552	0.173219	0.222863	0.174686	0.231471	0.245476	0.205692	0.197973	0.217091	0.288591	0.220935	0.22242	0.388607	0.346559	0.34063	0.360371	0.357807	0.340516	0.411792	0.337509	0.353433	0.387233	0.372394	0.399742
491	0.148062	0.137357	0.0831874	0.0962443	0.0916897	0.106168	0.0680174	0.100861	0.0826635	0.130224	0.123426	0.126009	0.0811072	0.125767	0.115666	0.155633	0.0720625	0.153032	0.106654	0.176459	0.209296	0.166815	0.139763	0.173322	0.232088	0.228655	0.169862	0.218652	0.171252	0.230661	0.247089	0.201168	0.195995	0.214614	0.286164	0.216171	0.225807	0.383512	0.341469	0.335947	0.356239	0.353456	0.33551	0.407197	0.332368	0.347713	0.381345	0.366184	0.394079
492	0.14489	0.136986	0.0850607	0.0970085	0.08994	0.109929	0.0668588	0.101794	0.0854789	0.128193	0.125039	0.124162	0.079997	0.124385	0.114744	0.154016	0.0695581	0.151837	0.104726	0.173907	0.205632	0.164438	0.137571	0.171306	0.228034	0.224506	0.169133	0.21722	0.170469	0.229404	0.239268	0.200127	0.195784	0.213181	0.280384	0.213868	0.219622	0.377896	0.335932	0.33025	0.350758	0.348417	0.329258	0.401535	0.326025	0.341956	0.374684	0.359839	0.387884
493	0.142178	0.135479	0.0859638	0.0966007	0.0885445	0.112041	0.0658082	0.102553	0.087316	0.12672	0.126583	0.122093	0.0791441	0.122711	0.113763	0.152135	0.0673359	0.150196	0.103081	0.171476	0.202402	0.162056	0.13532	0.169974	0.224007	0.220454	0.168197	0.215333	0.169525	0.22715	0.232048	0.198611	0.194664	0.210754	0.275271	0.21088	0.213674	0.372379	0.330487	0.324884	0.345336	0.343471	0.323466	0.396309	0.320166	0.336373	0.368535	0.353905	0.381906
494	0.143632	0.13258	0.0822589	0.0926579	0.0891127	0.106459	0.0659731	0.101186	0.0819908	0.126803	0.123936	0.12108	0.0793136	0.121362	0.112029	0.149837	0.0678007	0.14756	0.103277	0.170034	0.201954	0.161321	0.134122	0.170176	0.222928	0.220091	0.164847	0.210173	0.166294	0.222105	0.232657	0.193299	0.189538	0.204553	0.274319	0.204149	0.214626	0.3673	0.325405	0.320982	0.340763	0.339086	0.319682	0.39293	0.316346	0.331167	0.364221	0.349104	0.376724
495	0.143259	0.132806	0.0819031	0.0930843	0.0882239	0.106938	0.0649831	0.099552	0.0822244	0.124953	0.121892	0.121079	0.078122	0.12094	0.111062	0.148778	0.06668	0.146741	0.101715	0.16812	0.199946	0.159563	0.132353	0.168104	0.21964	0.216645	0.163631	0.20883	0.165122	0.220864	0.22969	0.1926	0.189274	0.203404	0.270925	0.201098	0.212736	0.361782	0.320083	0.315891	0.335465	0.334334	0.314091	0.386938	0.311104	0.325337	0.358183	0.342707	0.371083
496	0.141985	0.134192	0.0828657	0.0953065	0.0867867	0.109843	0.0636036	0.0980251	0.0846061	0.122557	0.120392	0.121485	0.0764933	0.120953	0.110391	0.148297	0.0649594	0.14674	0.0995784	0.166057	0.197363	0.157453	0.130454	0.165239	0.215689	0.212169	0.16325	0.209094	0.164774	0.220987	0.224902	0.193536	0.190723	0.204299	0.266557	0.199864	0.209389	0.356179	0.314759	0.310401	0.329967	0.329506	0.307755	0.380058	0.305277	0.319428	0.351485	0.335786	0.365355
497	0.140906	0.130855	0.0795521	0.0928325	0.087327	0.10553	0.0642549	0.0989637	0.0794894	0.124619	0.12129	0.120702	0.0775739	0.12057	0.108617	0.147259	0.0653885	0.145594	0.100804	0.164801	0.196918	0.15699	0.130181	0.166116	0.216316	0.212987	0.160121	0.205808	0.161971	0.214911	0.219054	0.186791	0.183933	0.199664	0.264223	0.198188	0.205275	0.351226	0.309991	0.306267	0.325461	0.325206	0.30244	0.37692	0.300236	0.315492	0.346214	0.331045	0.360653
498	0.141524	0.130708	0.0790659	0.0926037	0.0867875	0.105034	0.0638966	0.0992153	0.0790587	0.124083	0.120838	0.120115	0.0771312	0.119933	0.107646	0.146044	0.0644974	0.144489	0.100308	0.16314	0.194783	0.156119	0.128883	0.164337	0.214468	0.21102	0.158655	0.203804	0.160467	0.212152	0.217408	0.184792	0.181925	0.196541	0.260841	0.195149	0.203945	0.346104	0.30499	0.301764	0.320768	0.320699	0.297213	0.372392	0.2951	0.310295	0.340734	0.32559	0.355167
499	0.143801	0.133675	0.0813423	0.0945707	0.0852011	0.108264	0.062557	0.0987907	0.083204	0.121024	0.119075	0.119721	0.0751998	0.119045	0.107455	0.144655	0.0623191	0.143422	0.0981303	0.161084	0.191014	0.154849	0.126587	0.159984	0.210222	0.206359	0.1588	0.203035	0.160218	0.212596	0.21983	0.187394	0.184553	0.1949	0.256492	0.190836	0.205327	0.340837	0.299782	0.296925	0.31591	0.31601	0.292065	0.366542	0.289871	0.303902	0.335052	0.319457	0.348937
500	0.14026	0.130913	0.0786815	0.091127	0.0856445	0.106785	0.0630263	0.0985013	0.0789785	0.121269	0.118321	0.11832	0.075702	0.11837	0.106265	0.142971	0.0618605	0.141437	0.0984865	0.159632	0.190848	0.154203	0.125911	0.161104	0.209846	0.20624	0.156335	0.199235	0.157957	0.210524	0.212473	0.181556	0.180115	0.193651	0.253725	0.188993	0.197536	0.335838	0.2949	0.292392	0.31088	0.311515	0.288003	0.362552	0.285805	0.299824	0.330109	0.314207	0.34468
501	0.138215	0.129058	0.076492	0.0892807	0.0852983	0.105699	0.0628487	0.0976457	0.0767048	0.120627	0.117265	0.117383	0.0757719	0.117686	0.105118	0.141582	0.0613734	0.139931	0.0983632	0.158029	0.190084	0.152898	0.124761	0.16144	0.208149	0.204846	0.154469	0.196561	0.156185	0.207292	0.205929	0.176413	0.175766	0.191244	0.250916	0.186986	0.192543	0.330841	0.290051	0.287705	0.30607	0.307133	0.283487	0.358228	0.28134	0.295451	0.32483	0.30888	0.340081
502	0.139927	0.12984	0.0759856	0.0913245	0.0831242	0.106125	0.0611472	0.0956988	0.0794588	0.117779	0.115483	0.117469	0.0746266	0.116942	0.104199	0.140776	0.060547	0.13945	0.0969185	0.15602	0.1876	0.150237	0.122445	0.159402	0.203336	0.200311	0.154119	0.196429	0.155625	0.202305	0.202401	0.173838	0.172669	0.186593	0.24776	0.184267	0.194135	0.325731	0.285142	0.282615	0.301619	0.302864	0.277872	0.352914	0.27587	0.29009	0.318709	0.303162	0.334452
503	0.139967	0.128917	0.0768579	0.0911876	0.0844969	0.103931	0.0624687	0.0971434	0.0778165	0.118101	0.115223	0.117574	0.0745141	0.117106	0.104133	0.140386	0.0600898	0.139343	0.0964153	0.154819	0.186148	0.150449	0.122196	0.157512	0.203213	0.198871	0.153469	0.194785	0.153891	0.203783	0.203781	0.175328	0.174485	0.187269	0.243959	0.180758	0.193071	0.32106	0.280501	0.278477	0.297228	0.298784	0.272727	0.347841	0.270825	0.285273	0.313632	0.297987	0.328767
504	0.139506	0.127809	0.0774142	0.0902506	0.0861463	0.101761	0.0638344	0.0985674	0.0751661	0.118697	0.11538	0.117459	0.0745406	0.11723	0.103894	0.139771	0.0595469	0.138802	0.0961251	0.153696	0.18497	0.150855	0.122154	0.156029	0.20378	0.198241	0.152286	0.19249	0.15191	0.205433	0.20499	0.176404	0.176143	0.188439	0.240361	0.177015	0.190387	0.316528	0.275978	0.274556	0.292874	0.294727	0.267702	0.34305	0.265938	0.280565	0.308863	0.292973	0.323392
505	0.13911	0.128153	0.0746669	0.0887253	0.0841512	0.103159	0.0612399	0.0952301	0.0739304	0.116127	0.115305	0.116338	0.0737577	0.115925	0.101697	0.137548	0.0580848	0.135786	0.0954672	0.151741	0.18352	0.148174	0.120181	0.156067	0.200985	0.196934	0.149083	0.189254	0.15032	0.199028	0.198735	0.170062	0.170349	0.184502	0.238233	0.173019	0.184026	0.311779	0.271373	0.270115	0.288372	0.290309	0.262297	0.338899	0.260902	0.27535	0.303782	0.287653	0.319125
506	0.137696	0.127395	0.0741842	0.088462	0.0824822	0.102218	0.0599986	0.0950919	0.0750685	0.116509	0.113639	0.115354	0.0724457	0.114851	0.100466	0.136299	0.057185	0.134794	0.0936551	0.150112	0.181493	0.146709	0.118351	0.154305	0.197254	0.193901	0.147812	0.1881	0.149564	0.19509	0.193261	0.166573	0.167928	0.180536	0.235797	0.1717	0.182721	0.307257	0.266895	0.265874	0.284013	0.286343	0.257802	0.3346	0.256561	0.270396	0.298945	0.282681	0.314703
507	0.135712	0.125994	0.0751424	0.0890027	0.0811048	0.0998684	0.0596821	0.0969856	0.0776306	0.118716	0.111033	0.114478	0.0708395	0.113949	0.0998728	0.135682	0.0566622	0.13509	0.0911758	0.148703	0.179134	0.146044	0.11665	0.151438	0.193063	0.189855	0.14777	0.188231	0.149307	0.19287	0.188465	0.165014	0.167716	0.176698	0.233155	0.172084	0.184627	0.302906	0.26253	0.261788	0.279766	0.282679	0.253915	0.330243	0.252673	0.265662	0.294298	0.277964	0.310218
508	0.137291	0.127744	0.0745535	0.08866	0.0827557	0.102157	0.0612144	0.0966045	0.0743427	0.116735	0.111637	0.114234	0.071159	0.113811	0.0996183	0.134743	0.0564982	0.134044	0.0918443	0.147275	0.178038	0.145561	0.116133	0.150751	0.193947	0.189037	0.146494	0.185117	0.146829	0.195096	0.188528	0.166781	0.168326	0.177098	0.228502	0.170481	0.183362	0.298254	0.258146	0.257638	0.275064	0.278481	0.250007	0.326108	0.248042	0.261804	0.289708	0.273209	0.305805
509	0.137898	0.127447	0.0732121	0.0882044	0.0820069	0.102856	0.0607927	0.0952542	0.072133	0.114275	0.11098	0.11416	0.0713873	0.113591	0.0987843	0.13365	0.0559188	0.132839	0.0922889	0.14605	0.177176	0.144703	0.115436	0.150547	0.193553	0.188541	0.144908	0.182523	0.145158	0.194171	0.188139	0.166007	0.166644	0.176647	0.224806	0.167271	0.179904	0.293934	0.25393	0.253674	0.270872	0.274711	0.245929	0.322104	0.243918	0.257777	0.285074	0.268548	0.30134
510	0.137308	0.124626	0.0709329	0.0876045	0.0782961	0.101584	0.0579555	0.0927002	0.0712129	0.111229	0.108764	0.114292	0.0715044	0.113268	0.097232	0.132361	0.0548239	0.131428	0.0924595	0.145063	0.176596	0.143378	0.114512	0.150936	0.191582	0.188437	0.142933	0.180532	0.144456	0.189378	0.187189	0.162104	0.162145	0.175143	0.222208	0.162075	0.173755	0.289981	0.249885	0.249905	0.26726	0.271427	0.241608	0.318218	0.240359	0.253509	0.28034	0.263953	0.296765
511	0.134953	0.123458	0.0698206	0.087201	0.0779302	0.0989534	0.0568613	0.0925681	0.0723612	0.110799	0.107589	0.113721	0.0709859	0.112591	0.0959506	0.131838	0.0537114	0.131315	0.0918331	0.143798	0.174854	0.141813	0.113284	0.149226	0.188323	0.186282	0.141294	0.180695	0.144294	0.185681	0.183629	0.158104	0.159315	0.172234	0.22052	0.158453	0.17074	0.285661	0.245704	0.245964	0.26345	0.267676	0.237349	0.314195	0.236255	0.249355	0.275863	0.259052	0.29232
512	0.133541	0.123086	0.0692449	0.0865591	0.0781422	0.0968029	0.0561308	0.0929565	0.0733412	0.111714	0.107872	0.112742	0.0701462	0.111725	0.0949985	0.13117	0.0526151	0.131016	0.0907267	0.142401	0.172823	0.140513	0.111955	0.147135	0.185423	0.183736	0.140183	0.180502	0.14379	0.183321	0.179555	0.155033	0.157825	0.168935	0.218671	0.155518	0.169277	0.281544	0.241727	0.242261	0.259759	0.264021	0.233292	0.310377	0.232256	0.245455	0.271596	0.254458	0.288161
513	0.135131	0.124024	0.0695234	0.0852278	0.0784638	0.0963077	0.0555894	0.0936838	0.073085	0.11497	0.111384	0.110994	0.0687343	0.1105	0.0947264	0.129815	0.0515295	0.129728	0.0887098	0.140739	0.170464	0.139923	0.110449	0.144861	0.183806	0.180942	0.140215	0.178552	0.142207	0.183786	0.175142	0.154212	0.158975	0.165144	0.216022	0.153583	0.170399	0.277912	0.238157	0.239072	0.256308	0.26065	0.229557	0.306975	0.228574	0.24199	0.267587	0.25055	0.284494
514	0.135332	0.124008	0.0695305	0.0841205	0.0790921	0.0978237	0.0568791	0.0930366	0.0726071	0.11484	0.111646	0.109934	0.0678571	0.10948	0.0941836	0.128245	0.0506738	0.128002	0.0874169	0.13936	0.169391	0.139092	0.109048	0.144363	0.183069	0.178579	0.139417	0.175247	0.140285	0.183134	0.171453	0.153274	0.158498	0.163263	0.213462	0.15122	0.169657	0.274013	0.234384	0.235572	0.252667	0.257343	0.22573	0.302577	0.224777	0.238178	0.263525	0.24628	0.280731
515	0.134732	0.123445	0.069488	0.0835246	0.0798289	0.0999555	0.0587715	0.0919364	0.0718814	0.113207	0.110551	0.109358	0.0673041	0.108696	0.0935226	0.126735	0.0500208	0.126338	0.0866331	0.138052	0.168803	0.138093	0.107801	0.14452	0.182567	0.176722	0.138024	0.17182	0.138255	0.181979	0.168296	0.152493	0.157328	0.162425	0.210773	0.149087	0.168169	0.270123	0.230644	0.232056	0.249045	0.254141	0.221969	0.298107	0.221056	0.234352	0.259564	0.242015	0.27704
516	0.132541	0.12181	0.0699032	0.0858692	0.0804666	0.100525	0.0595491	0.0916343	0.0700002	0.110889	0.109449	0.110134	0.0674137	0.108906	0.0927719	0.126143	0.0500639	0.126263	0.0872451	0.136276	0.167768	0.136533	0.107233	0.144034	0.181054	0.177004	0.134746	0.171125	0.136259	0.180485	0.166473	0.153132	0.155994	0.163306	0.206678	0.149689	0.166838	0.266662	0.22734	0.228969	0.245738	0.251187	0.218548	0.295521	0.217824	0.231056	0.256036	0.23839	0.273755
517	0.131911	0.12067	0.0697037	0.0867268	0.0804017	0.100034	0.0596284	0.0917141	0.0690358	0.109353	0.108008	0.110229	0.066912	0.108728	0.0920829	0.125313	0.0496597	0.125644	0.0873959	0.135091	0.166625	0.135627	0.106393	0.143304	0.179511	0.176318	0.132935	0.169836	0.13517	0.178342	0.16416	0.152285	0.153985	0.162621	0.203526	0.147798	0.165027	0.263113	0.223908	0.225738	0.242355	0.248107	0.215031	0.292154	0.214419	0.227554	0.252266	0.234585	0.270202
518	0.132561	0.119939	0.0689996	0.0863528	0.0797593	0.098674	0.0591325	0.0921082	0.0688218	0.108455	0.106293	0.109763	0.0659116	0.108232	0.0914487	0.124292	0.0488905	0.124583	0.0871656	0.134398	0.1654	0.135262	0.105336	0.142379	0.177953	0.174845	0.132329	0.16807	0.134829	0.175688	0.161466	0.150224	0.151433	0.160654	0.201145	0.143886	0.162831	0.259519	0.220396	0.222412	0.238937	0.244948	0.211464	0.288183	0.2109	0.223912	0.248329	0.230661	0.266461
519	0.133222	0.119871	0.0688135	0.0863062	0.0781305	0.0972371	0.0591794	0.0929986	0.0682623	0.108673	0.105631	0.109142	0.0663499	0.107721	0.0899382	0.123607	0.0483777	0.124279	0.0866582	0.132803	0.163808	0.134057	0.104592	0.140591	0.174791	0.173231	0.131203	0.16854	0.133513	0.173217	0.159776	0.148702	0.149078	0.159137	0.198496	0.143102	0.160395	0.256236	0.217188	0.219463	0.235834	0.242059	0.208311	0.285956	0.207807	0.220828	0.245043	0.227324	0.26327
520	0.133511	0.119853	0.0681328	0.0857717	0.0764868	0.0957457	0.058718	0.0931176	0.0675745	0.108691	0.10508	0.108548	0.0662844	0.107212	0.0889353	0.122807	0.0476338	0.123856	0.0861357	0.131521	0.162188	0.1331	0.103746	0.13884	0.172351	0.17166	0.130188	0.168321	0.132464	0.171292	0.157857	0.147203	0.147381	0.157594	0.19613	0.14135	0.158478	0.253023	0.214023	0.216573	0.232806	0.239281	0.20493	0.283306	0.204506	0.217629	0.241698	0.223987	0.260067
521	0.133218	0.119872	0.0666317	0.084441	0.0748535	0.0941482	0.0574156	0.0919899	0.066696	0.10832	0.104624	0.107999	0.0653334	0.106697	0.0887681	0.121792	0.046502	0.123196	0.0856002	0.130763	0.160527	0.132573	0.102709	0.137174	0.171093	0.17014	0.129365	0.166874	0.131882	0.170185	0.155502	0.145683	0.14667	0.15596	0.194183	0.13787	0.157352	0.249852	0.210858	0.213707	0.229831	0.236615	0.20112	0.27985	0.200802	0.21417	0.238172	0.22056	0.25676
522	0.132969	0.120261	0.0659582	0.083861	0.0746044	0.0937458	0.0569474	0.0916064	0.0659764	0.109223	0.104291	0.106733	0.065338	0.10611	0.0877434	0.121379	0.0460927	0.122496	0.0851882	0.129474	0.159701	0.132066	0.101969	0.13665	0.169522	0.167567	0.128291	0.165597	0.13178	0.168303	0.153875	0.144449	0.145445	0.154592	0.191687	0.136082	0.154487	0.246778	0.20791	0.210959	0.22694	0.233957	0.198206	0.277505	0.198031	0.210891	0.23496	0.217334	0.253692
523	0.13264	0.120512	0.065498	0.0835075	0.0745233	0.0934745	0.0566933	0.0913864	0.0654579	0.109951	0.104019	0.105852	0.0654413	0.105751	0.087039	0.121179	0.0458932	0.12199	0.0849774	0.128412	0.159063	0.13167	0.101424	0.136348	0.168269	0.165398	0.127473	0.164547	0.131717	0.166544	0.152384	0.143243	0.144201	0.153265	0.189289	0.134544	0.152006	0.243768	0.20506	0.208281	0.22413	0.231376	0.195488	0.275325	0.19549	0.207904	0.231931	0.214246	0.250792
524	0.13199	0.119986	0.065056	0.0832866	0.0738499	0.0926373	0.0564625	0.0910937	0.0654759	0.109034	0.103838	0.106854	0.065083	0.106213	0.088124	0.121197	0.0458	0.122161	0.0853455	0.128526	0.158346	0.131626	0.101278	0.135842	0.168308	0.165384	0.127706	0.164088	0.13138	0.165782	0.150695	0.141844	0.14327	0.151807	0.187574	0.132395	0.152169	0.240765	0.202238	0.205623	0.221398	0.228932	0.19257	0.272691	0.192842	0.205614	0.229117	0.211314	0.248125
525	0.13166	0.12003	0.064653	0.0829637	0.0737007	0.0924587	0.056246	0.0908809	0.0650506	0.107606	0.102553	0.106326	0.0646347	0.105357	0.0876836	0.120437	0.0453592	0.121467	0.0848796	0.127598	0.157438	0.130882	0.100554	0.135277	0.166891	0.163982	0.126712	0.162924	0.130552	0.165139	0.150175	0.140899	0.142441	0.150865	0.185719	0.131328	0.15164	0.237982	0.199544	0.202931	0.21874	0.226536	0.189978	0.269983	0.190255	0.202679	0.226101	0.207942	0.245232
526	0.131493	0.120361	0.0643263	0.0826551	0.0738949	0.0926446	0.0560927	0.0907633	0.0645021	0.105973	0.10077	0.105046	0.0641199	0.103896	0.08647	0.119256	0.0447588	0.120326	0.0839801	0.126134	0.156394	0.129771	0.0995111	0.134632	0.164752	0.16192	0.12511	0.161391	0.129412	0.164561	0.150264	0.140216	0.141722	0.150212	0.183891	0.130891	0.150764	0.235328	0.196934	0.200265	0.216123	0.224183	0.187572	0.267273	0.187719	0.199503	0.223019	0.204429	0.24224
527	0.13113	0.120381	0.0647937	0.0833768	0.0749842	0.0929254	0.0567643	0.0914193	0.0656968	0.1053	0.100428	0.10489	0.063285	0.103993	0.0860258	0.117966	0.0445536	0.119426	0.0833083	0.12498	0.15475	0.128757	0.0983169	0.133185	0.163407	0.161064	0.124236	0.159914	0.127488	0.163912	0.149947	0.13965	0.141699	0.149569	0.183224	0.131001	0.150188	0.232398	0.194145	0.19785	0.213092	0.221708	0.184976	0.264751	0.18512	0.197481	0.220139	0.201826	0.239145
528	0.130861	0.120027	0.0646798	0.0835296	0.0756571	0.0929719	0.0569041	0.0915696	0.0664923	0.104789	0.0999707	0.10444	0.0627401	0.10379	0.0854482	0.117043	0.044154	0.118608	0.0825497	0.123793	0.153611	0.127815	0.0973471	0.132271	0.161945	0.159712	0.123209	0.158553	0.125819	0.162625	0.148787	0.138597	0.140879	0.14846	0.181632	0.130469	0.149041	0.229702	0.191509	0.195487	0.21047	0.219389	0.1823	0.262457	0.182522	0.195392	0.217544	0.199346	0.236465
529	0.130691	0.119281	0.0639602	0.08309	0.0758988	0.0927746	0.0564903	0.0911936	0.0668749	0.104447	0.0993919	0.103682	0.0624965	0.103273	0.0847311	0.116499	0.0435515	0.117873	0.0816998	0.122572	0.152995	0.126947	0.0966088	0.13191	0.160359	0.157844	0.122023	0.157309	0.12441	0.16067	0.146747	0.137033	0.139226	0.146863	0.179076	0.129268	0.147297	0.227236	0.189021	0.193169	0.20826	0.217225	0.179535	0.260391	0.179921	0.19323	0.215236	0.196987	0.234205
530	0.129262	0.118189	0.0620832	0.0821716	0.0751337	0.0915699	0.0542476	0.0900522	0.066461	0.103675	0.100567	0.104312	0.0630685	0.103111	0.084165	0.115372	0.0427884	0.117078	0.0806606	0.12211	0.151917	0.126158	0.0961402	0.13106	0.159709	0.158151	0.121683	0.156461	0.124093	0.158444	0.141648	0.132427	0.137907	0.143118	0.177894	0.126339	0.144255	0.224813	0.186779	0.191035	0.205914	0.21528	0.177235	0.257819	0.177501	0.190291	0.212434	0.19424	0.231459
531	0.128651	0.117714	0.0608013	0.0814252	0.0744795	0.0907577	0.0524836	0.0891541	0.066018	0.102379	0.100742	0.104848	0.0635564	0.103029	0.0836753	0.114602	0.042191	0.1165	0.0801115	0.121687	0.151183	0.125493	0.0957891	0.130479	0.159074	0.158288	0.12132	0.155699	0.123696	0.156757	0.137769	0.129203	0.137011	0.140137	0.17688	0.123488	0.141353	0.222428	0.184487	0.188885	0.203647	0.213294	0.175071	0.255427	0.175271	0.187591	0.209776	0.191534	0.228918
532	0.129982	0.11857	0.0609624	0.0811221	0.0742642	0.0909566	0.0520585	0.0889048	0.0656851	0.100058	0.0984825	0.10489	0.063699	0.103029	0.0832969	0.114668	0.0419532	0.116364	0.0805921	0.121161	0.151237	0.12505	0.0956095	0.130538	0.158247	0.157596	0.120713	0.155002	0.122881	0.156198	0.136923	0.12936	0.136887	0.139108	0.175887	0.121117	0.138962	0.220035	0.181964	0.186593	0.201495	0.211116	0.173023	0.253442	0.173326	0.185466	0.207443	0.188919	0.226823
533	0.129243	0.118125	0.0616062	0.0802338	0.0735669	0.0926467	0.0535586	0.0886509	0.0645568	0.0992734	0.0983982	0.10422	0.0628682	0.102163	0.0820636	0.113353	0.0415739	0.115044	0.0804283	0.119828	0.149919	0.124016	0.0944479	0.130011	0.157518	0.156047	0.120523	0.152262	0.122303	0.156681	0.137445	0.128734	0.137213	0.138782	0.174606	0.120309	0.137801	0.217788	0.179733	0.184509	0.19944	0.209149	0.170621	0.250921	0.171026	0.18362	0.20518	0.186385	0.224898
534	0.128076	0.117165	0.0620844	0.0793216	0.072605	0.0943078	0.0552083	0.0882069	0.0632717	0.0991927	0.0991673	0.103417	0.0617971	0.101072	0.0808584	0.11192	0.0411151	0.113603	0.0800601	0.118347	0.148354	0.122873	0.093061	0.129308	0.156769	0.154247	0.120369	0.149383	0.121799	0.157037	0.137842	0.127939	0.137223	0.13853	0.172745	0.119818	0.137116	0.215607	0.177625	0.182524	0.197387	0.207275	0.168214	0.248423	0.16872	0.181781	0.202957	0.183968	0.222984
535	0.128273	0.115805	0.0609114	0.0792241	0.0710582	0.0933074	0.0543465	0.0867692	0.062457	0.0999903	0.10051	0.10314	0.061144	0.100283	0.0812169	0.112209	0.0404764	0.113525	0.079761	0.117435	0.147831	0.122156	0.0921623	0.1287	0.15571	0.152554	0.119656	0.149142	0.121235	0.15495	0.135232	0.127589	0.134845	0.137405	0.168302	0.11819	0.136667	0.213326	0.175455	0.180516	0.19501	0.20536	0.166189	0.246754	0.166802	0.179357	0.200628	0.181802	0.220671
536	0.129119	0.115195	0.0606424	0.0800183	0.0718514	0.092334	0.053443	0.0874931	0.0633739	0.100423	0.100003	0.102208	0.0609684	0.0994482	0.080841	0.11188	0.0400385	0.113258	0.0789228	0.116326	0.14697	0.121684	0.0914649	0.127522	0.153926	0.150583	0.117918	0.148862	0.12007	0.15335	0.132638	0.126957	0.133119	0.136962	0.166131	0.116283	0.136511	0.211218	0.173419	0.178566	0.193084	0.203507	0.164354	0.244783	0.164949	0.17723	0.198455	0.179616	0.218484
537	0.130408	0.115111	0.0610036	0.0814256	0.0742685	0.0913927	0.0525231	0.0897163	0.0654897	0.100601	0.0982151	0.100831	0.0611251	0.0985874	0.0799587	0.111124	0.0397426	0.112863	0.0777182	0.115091	0.145883	0.121387	0.0909113	0.12596	0.151657	0.148437	0.115489	0.148557	0.1185	0.152112	0.130102	0.126139	0.131869	0.136998	0.165548	0.114216	0.136562	0.209248	0.171496	0.176675	0.191486	0.201714	0.162671	0.242625	0.163161	0.175328	0.196411	0.177439	0.216405
538	0.129054	0.11405	0.0602197	0.0803905	0.0731472	0.0898861	0.0517661	0.0887197	0.0631703	0.100989	0.0976547	0.101082	0.0609399	0.0991627	0.079269	0.11004	0.0393301	0.112402	0.0770264	0.114716	0.144824	0.120931	0.0903698	0.125198	0.150926	0.147797	0.115354	0.147762	0.117716	0.149515	0.129414	0.122954	0.130189	0.133693	0.164172	0.113218	0.132159	0.207299	0.169563	0.174853	0.189599	0.20008	0.160356	0.241145	0.161079	0.173588	0.194299	0.17528	0.214193
539	0.128314	0.113518	0.0595377	0.0793628	0.0716687	0.0888877	0.0518037	0.087749	0.0614781	0.0997391	0.096599	0.101137	0.0603584	0.0993559	0.0788427	0.109311	0.038819	0.111784	0.0769257	0.11417	0.143905	0.120168	0.089664	0.124602	0.149983	0.147516	0.115397	0.146912	0.116886	0.147966	0.128815	0.121587	0.129829	0.131624	0.163185	0.112566	0.129571	0.205395	0.167711	0.173165	0.187715	0.198487	0.158518	0.239803	0.159356	0.171817	0.192426	0.173354	0.212376
540	0.128387	0.113687	0.0589873	0.0783392	0.0697098	0.0885568	0.052902	0.0868073	0.0606021	0.0963094	0.0948722	0.100932	0.0592465	0.099042	0.078762	0.109045	0.0381724	0.110954	0.0776102	0.113393	0.143162	0.118993	0.0887339	0.124222	0.148753	0.147709	0.115677	0.145981	0.11599	0.147799	0.128335	0.122625	0.131227	0.131181	0.162717	0.112374	0.129365	0.203534	0.16595	0.171637	0.185819	0.196932	0.157289	0.238634	0.158089	0.169989	0.190851	0.171719	0.211061
541	0.127906	0.113871	0.0589929	0.0783315	0.0700309	0.0905539	0.0528267	0.0869601	0.0621909	0.0956258	0.0951095	0.100814	0.0593274	0.0986218	0.0783442	0.108704	0.0379226	0.11009	0.0773075	0.112353	0.141983	0.118561	0.0881403	0.124034	0.148459	0.146818	0.115046	0.143717	0.115973	0.147428	0.124527	0.122622	0.130698	0.131412	0.160016	0.109988	0.130028	0.201718	0.164159	0.16995	0.184192	0.195301	0.15564	0.237091	0.156429	0.168392	0.189017	0.169748	0.209346
542	0.127448	0.11415	0.0588489	0.0784252	0.0706151	0.0920143	0.0522293	0.0868861	0.0630503	0.0959239	0.0956101	0.100658	0.0596156	0.0981873	0.0778387	0.108385	0.037681	0.109572	0.0767135	0.111501	0.141113	0.118328	0.0877044	0.123856	0.148194	0.145548	0.114075	0.141873	0.115823	0.147152	0.121802	0.121651	0.129425	0.131231	0.157633	0.10793	0.129779	0.199981	0.162444	0.168291	0.182637	0.193719	0.153782	0.235484	0.154649	0.166826	0.187136	0.167797	0.207497
543	0.127327	0.114694	0.0580009	0.0782788	0.0707745	0.0908345	0.0507772	0.0856231	0.060658	0.0975267	0.0958373	0.100348	0.0598683	0.0977552	0.0772506	0.108157	0.0372511	0.110006	0.0758095	0.111274	0.141286	0.118251	0.0875149	0.1236	0.147517	0.143753	0.112606	0.141784	0.11485	0.147244	0.123638	0.11853	0.127056	0.129563	0.157148	0.1078	0.126571	0.198371	0.160892	0.166727	0.181093	0.192255	0.1515	0.233837	0.152678	0.165174	0.185195	0.166001	0.205423
544	0.126388	0.113626	0.0576697	0.078401	0.0704015	0.0894199	0.0514057	0.0860718	0.0599824	0.0976993	0.0949592	0.0996025	0.0589946	0.0972375	0.0767586	0.107288	0.0368593	0.109591	0.0756551	0.110475	0.14063	0.117664	0.0866345	0.122443	0.14579	0.142343	0.111353	0.141531	0.113456	0.145113	0.121459	0.117242	0.125767	0.127709	0.15614	0.10612	0.124824	0.196651	0.159225	0.165237	0.179491	0.190767	0.150082	0.23199	0.151254	0.163476	0.183553	0.164173	0.203779
545	0.125252	0.112011	0.0575006	0.0784626	0.0697539	0.08799	0.0525997	0.0870892	0.060139	0.097194	0.0938196	0.0988089	0.0578282	0.096767	0.0763462	0.106199	0.0364788	0.108789	0.0758034	0.109464	0.139616	0.116881	0.0855495	0.120981	0.143781	0.141283	0.110403	0.14118	0.112099	0.142213	0.117834	0.116792	0.125017	0.125931	0.15465	0.103918	0.123853	0.194919	0.157553	0.163798	0.177894	0.189305	0.149003	0.230143	0.150051	0.16182	0.182047	0.162377	0.202346
546	0.125581	0.111926	0.0566452	0.0769176	0.0687663	0.0871712	0.0504669	0.0862843	0.060704	0.0964731	0.0947022	0.0992881	0.0585163	0.097021	0.0762158	0.105666	0.0360164	0.107932	0.0756084	0.108814	0.138698	0.116369	0.0853509	0.120326	0.1433	0.141674	0.11118	0.140602	0.112641	0.141208	0.117235	0.116306	0.124591	0.125347	0.150884	0.10306	0.123737	0.193365	0.156144	0.162379	0.176433	0.188017	0.147346	0.2289	0.148464	0.160546	0.180382	0.160813	0.200914
547	0.125637	0.111704	0.0567442	0.0767448	0.0688218	0.087635	0.0500187	0.0859685	0.0613038	0.095152	0.0940168	0.0993039	0.0586145	0.0968688	0.0755428	0.105315	0.0354769	0.107377	0.0748545	0.108069	0.137872	0.115673	0.0848944	0.119896	0.14269	0.141311	0.1111	0.139791	0.112545	0.141067	0.117293	0.116218	0.124578	0.125217	0.149025	0.102638	0.123733	0.191827	0.15466	0.160927	0.174933	0.186683	0.145806	0.227643	0.146883	0.159235	0.178796	0.159274	0.199555
548	0.125449	0.111358	0.0576931	0.0777936	0.0698062	0.0892421	0.0510689	0.0860895	0.0619313	0.0932901	0.0919336	0.0989059	0.0581858	0.0963544	0.0743876	0.105125	0.0348685	0.10709	0.073604	0.10724	0.137126	0.114813	0.0842083	0.119667	0.141965	0.140279	0.110255	0.138771	0.111881	0.141693	0.117935	0.116485	0.124933	0.125491	0.148855	0.102605	0.12383	0.190302	0.153112	0.159448	0.173397	0.185309	0.144369	0.226375	0.145308	0.157891	0.17728	0.157759	0.198261
549	0.125479	0.111091	0.0566292	0.0772619	0.0695795	0.089201	0.0512694	0.0851355	0.0599108	0.0943414	0.0934771	0.0989746	0.0576112	0.0959018	0.0744945	0.104932	0.035022	0.106873	0.0739299	0.106907	0.136536	0.114716	0.0837539	0.119724	0.14172	0.139126	0.108873	0.137012	0.111242	0.140284	0.114107	0.11326	0.122082	0.122501	0.147628	0.099249	0.120204	0.188839	0.151724	0.158157	0.1721	0.183957	0.14315	0.225085	0.144266	0.156141	0.175792	0.156107	0.196763
550	0.125586	0.111176	0.0556628	0.0768404	0.0689425	0.0890327	0.0513138	0.0844074	0.0586348	0.0951651	0.0943454	0.0987748	0.0571996	0.0954714	0.0744414	0.104341	0.0348051	0.106549	0.0741162	0.106367	0.135963	0.114475	0.0832369	0.11948	0.141136	0.137855	0.107756	0.135633	0.110407	0.139225	0.111987	0.111555	0.120174	0.120474	0.146593	0.0973545	0.118024	0.187406	0.150365	0.156886	0.170802	0.182701	0.141856	0.22396	0.143167	0.154705	0.174415	0.154589	0.195229
551	0.125804	0.111861	0.0550716	0.0767764	0.0677255	0.0888227	0.0511813	0.0841767	0.0589064	0.0952918	0.0936654	0.0980597	0.0570755	0.095064	0.0739757	0.103059	0.0338655	0.10603	0.0738943	0.105411	0.135391	0.113897	0.0825779	0.118683	0.139911	0.136368	0.107125	0.134954	0.109215	0.138975	0.113225	0.112801	0.120198	0.120416	0.145991	0.0982876	0.11868	0.185987	0.149013	0.155608	0.169452	0.181581	0.14039	0.223097	0.14189	0.153823	0.173201	0.153286	0.193632
552	0.125386	0.111523	0.0555523	0.0767224	0.0677447	0.0880602	0.0508462	0.0851904	0.0597889	0.0957689	0.0929	0.0972496	0.0570377	0.0949704	0.0732258	0.10252	0.0336643	0.105527	0.0731836	0.10451	0.134703	0.11338	0.0820113	0.117744	0.13834	0.135298	0.107162	0.134899	0.108637	0.136654	0.111565	0.111882	0.119654	0.119962	0.143673	0.0959785	0.118148	0.184675	0.147765	0.154362	0.168155	0.180489	0.139256	0.222026	0.14054	0.152632	0.17177	0.151882	0.1924
553	0.124879	0.110976	0.055948	0.0764288	0.0680001	0.0870808	0.050298	0.0860782	0.0602085	0.0959471	0.0922261	0.096634	0.0569889	0.0949481	0.0725761	0.102179	0.0335624	0.105025	0.0725294	0.103693	0.134044	0.112914	0.081508	0.116835	0.136949	0.13461	0.107256	0.13488	0.108321	0.134279	0.109156	0.110238	0.119038	0.119338	0.141224	0.093303	0.117061	0.183408	0.146533	0.153151	0.166908	0.179408	0.138196	0.220952	0.139292	0.151384	0.17039	0.150517	0.191315
554	0.12469	0.1107	0.0548748	0.075176	0.0678566	0.0857945	0.0491082	0.0851691	0.0581857	0.0945948	0.0919579	0.0968505	0.0568013	0.0948633	0.0725941	0.101794	0.0330465	0.104483	0.0725928	0.103111	0.133591	0.11256	0.0811301	0.116158	0.136558	0.134934	0.106854	0.134328	0.108345	0.133823	0.106868	0.10805	0.118737	0.118463	0.14	0.0925584	0.115057	0.182146	0.145195	0.15198	0.165734	0.178289	0.137019	0.220044	0.138463	0.150188	0.169376	0.149347	0.190358
555	0.124747	0.110401	0.0542954	0.0750404	0.0680012	0.0856533	0.0495098	0.0845463	0.0571316	0.0928559	0.0911449	0.0966944	0.0564633	0.0945641	0.0723348	0.101565	0.03263	0.104051	0.0721117	0.102621	0.132807	0.111818	0.0805824	0.115703	0.136115	0.134519	0.105773	0.133552	0.107912	0.134177	0.106674	0.106834	0.118438	0.11746	0.13956	0.0925309	0.113789	0.180861	0.143974	0.150849	0.164505	0.177198	0.135842	0.219029	0.137386	0.14909	0.168217	0.148076	0.189269
556	0.124917	0.110077	0.0540185	0.0755584	0.0683059	0.086221	0.0508064	0.084126	0.0567259	0.0910119	0.0901056	0.0963421	0.0560481	0.0941416	0.0719217	0.101421	0.0322896	0.103682	0.071364	0.102186	0.131841	0.110883	0.079946	0.115395	0.135638	0.133672	0.104333	0.132616	0.107208	0.134917	0.107604	0.106234	0.118074	0.116368	0.139521	0.0928084	0.112976	0.179582	0.142836	0.149755	0.163263	0.176135	0.134677	0.217958	0.136171	0.148054	0.166983	0.146759	0.188111
557	0.12432	0.109446	0.0538159	0.0757717	0.0683602	0.0873952	0.0508693	0.0843226	0.057828	0.0917693	0.0912408	0.0965736	0.0558784	0.0937732	0.0717337	0.101034	0.0322932	0.103244	0.0718948	0.101676	0.131083	0.110716	0.0795147	0.115366	0.135079	0.132929	0.10375	0.130962	0.10645	0.133451	0.105703	0.106396	0.116099	0.114744	0.137876	0.0902181	0.112423	0.178534	0.141761	0.148777	0.162276	0.175118	0.133605	0.216892	0.134938	0.146919	0.165807	0.14552	0.186982
558	0.123803	0.108849	0.0535457	0.0756361	0.0676448	0.0877061	0.0500644	0.0838299	0.0582268	0.0921833	0.0918423	0.0965587	0.0557614	0.0934022	0.0713953	0.100449	0.0319215	0.102893	0.0720055	0.100991	0.130456	0.110341	0.0790488	0.115099	0.134388	0.131821	0.103234	0.129769	0.105604	0.132303	0.103598	0.106288	0.114696	0.113735	0.136041	0.0886851	0.112017	0.177418	0.140606	0.147733	0.161193	0.174111	0.132595	0.215891	0.133903	0.145881	0.164683	0.144283	0.185789
559	0.123378	0.108289	0.053197	0.0751019	0.0660511	0.0870314	0.0482698	0.0825502	0.057823	0.0922075	0.091837	0.0962629	0.055704	0.0930267	0.0708846	0.099638	0.0311217	0.102638	0.0716375	0.100102	0.129974	0.109731	0.0785416	0.114559	0.133544	0.130295	0.102793	0.129092	0.104657	0.131516	0.101261	0.105873	0.113937	0.113423	0.133989	0.088344	0.111777	0.17622	0.139356	0.146611	0.159997	0.173112	0.131652	0.214962	0.133088	0.144949	0.163615	0.143045	0.184518
560	0.12378	0.108652	0.0529731	0.0749069	0.0656084	0.0868182	0.0481195	0.0826803	0.0576243	0.0920082	0.0913445	0.0960001	0.0554944	0.0925263	0.0702111	0.0992325	0.0308856	0.102311	0.071348	0.0995978	0.129243	0.109413	0.0780689	0.114098	0.132809	0.129367	0.102654	0.128338	0.104056	0.131332	0.100633	0.105611	0.113531	0.113633	0.133504	0.0884586	0.111407	0.175155	0.138321	0.145535	0.15896	0.172152	0.130473	0.214028	0.132086	0.143871	0.162408	0.141893	0.183543
561	0.124139	0.10886	0.052923	0.0749085	0.0655754	0.0868162	0.0482406	0.0828783	0.0574872	0.0918671	0.0908898	0.0957649	0.0552789	0.0921752	0.0696916	0.0988059	0.0307267	0.101991	0.071007	0.0990941	0.128659	0.109138	0.0776301	0.113649	0.132073	0.128661	0.102529	0.127714	0.103596	0.130924	0.1005	0.104963	0.113229	0.113656	0.133172	0.0882858	0.110546	0.174108	0.137345	0.14455	0.157968	0.171229	0.129303	0.21312	0.131017	0.142804	0.161301	0.140787	0.182551
562	0.124158	0.108436	0.0532295	0.0752541	0.0661223	0.0871533	0.0484778	0.0828016	0.0574255	0.091925	0.0906635	0.0955784	0.0550929	0.0921964	0.0695628	0.0981998	0.0305682	0.101704	0.0705188	0.0984655	0.128475	0.10887	0.0772505	0.113193	0.131286	0.128261	0.102344	0.127393	0.103341	0.129819	0.100965	0.103383	0.113047	0.113092	0.132706	0.0873181	0.108593	0.173043	0.136418	0.143735	0.157008	0.170357	0.128199	0.212256	0.129831	0.141788	0.160441	0.139735	0.181414
563	0.123915	0.108539	0.0530192	0.0750526	0.0658263	0.0869476	0.0485118	0.0827438	0.0573313	0.091296	0.090436	0.0953598	0.054892	0.0918937	0.0692076	0.0979803	0.0304176	0.101308	0.0701411	0.0979839	0.127794	0.108476	0.0767903	0.112754	0.130613	0.127514	0.101942	0.126674	0.102835	0.129088	0.100142	0.102497	0.112547	0.112492	0.13188	0.0860653	0.107681	0.17205	0.135464	0.14281	0.15608	0.169517	0.127396	0.211477	0.129038	0.140967	0.159519	0.138708	0.180554
564	0.123583	0.108802	0.0526563	0.0747003	0.0653275	0.0865915	0.0484374	0.0826712	0.0572239	0.0904268	0.0902047	0.0951355	0.0546938	0.0915421	0.0688318	0.0978437	0.0302634	0.100893	0.0698452	0.0975299	0.127018	0.108042	0.0763197	0.112323	0.129991	0.126704	0.101464	0.125896	0.102291	0.12849	0.0988807	0.101877	0.111978	0.111861	0.130914	0.0847189	0.107059	0.171083	0.134496	0.141862	0.155151	0.168695	0.126655	0.210713	0.128329	0.140171	0.158581	0.137684	0.179768
565	0.123291	0.108824	0.0525531	0.0746879	0.0655323	0.0865686	0.0481752	0.0824636	0.0571073	0.089656	0.0899434	0.0949418	0.0545377	0.0916306	0.0688395	0.0973083	0.0300624	0.100591	0.069776	0.0968845	0.126783	0.107631	0.0759526	0.111879	0.129388	0.126272	0.101003	0.125642	0.102077	0.127815	0.097893	0.10125	0.111709	0.111106	0.129896	0.0834078	0.105777	0.170065	0.133478	0.140992	0.154117	0.167876	0.125575	0.2098	0.127204	0.139039	0.157644	0.136583	0.178756
566	0.122653	0.108682	0.0522708	0.0744538	0.0653262	0.0858647	0.0479931	0.0825447	0.0568889	0.0893598	0.0894381	0.0947385	0.0544426	0.0916438	0.0686188	0.0971003	0.0298565	0.100198	0.069733	0.0964787	0.126318	0.107351	0.0755947	0.111516	0.128802	0.125821	0.100128	0.125122	0.10173	0.127228	0.0969048	0.100639	0.111132	0.110364	0.128861	0.0824181	0.105015	0.169131	0.132551	0.140114	0.1532	0.167056	0.124718	0.208861	0.126384	0.138211	0.156789	0.135632	0.178005
567	0.121751	0.108416	0.0518514	0.0740497	0.0648045	0.0846401	0.047873	0.0828482	0.0565925	0.0894284	0.0887472	0.0945284	0.0543947	0.091599	0.0682234	0.0971443	0.0296476	0.0997349	0.0697104	0.096258	0.125678	0.107174	0.0752452	0.111216	0.128232	0.125359	0.0989387	0.124401	0.101281	0.12671	0.095919	0.100041	0.110319	0.109633	0.127814	0.0816765	0.104653	0.168266	0.131695	0.139232	0.152375	0.166238	0.124035	0.207907	0.1258	0.137619	0.156	0.1348	0.177457
568	0.122286	0.108413	0.0519404	0.0741852	0.0656938	0.0844738	0.0478786	0.0831501	0.0567344	0.0888986	0.0881916	0.0941453	0.0542023	0.0913535	0.06804	0.0967154	0.0293708	0.0994831	0.0694855	0.095633	0.125508	0.106564	0.0748035	0.110543	0.127511	0.125271	0.0986156	0.124194	0.100866	0.126488	0.09531	0.100188	0.110131	0.108966	0.126882	0.0809025	0.103963	0.167298	0.130778	0.138403	0.151465	0.16543	0.12308	0.207246	0.124733	0.136663	0.155143	0.133774	0.176517
569	0.12266	0.108041	0.0515699	0.0738622	0.0660545	0.0843463	0.0480678	0.0828663	0.056316	0.0890193	0.0881544	0.0939616	0.0539727	0.0911053	0.0678756	0.0962461	0.0290425	0.0992445	0.0691921	0.0951265	0.125242	0.106152	0.0744029	0.109919	0.126662	0.125017	0.0982445	0.124043	0.100587	0.125725	0.0945415	0.100028	0.110123	0.107916	0.125679	0.0801605	0.10367	0.166372	0.129867	0.137584	0.150583	0.164668	0.122248	0.206728	0.123893	0.135837	0.154355	0.132852	0.175609
570	0.122759	0.107115	0.0505046	0.0728447	0.0655953	0.0842431	0.0485266	0.0817178	0.0550559	0.0901188	0.0888767	0.0940753	0.0536906	0.0908571	0.0677316	0.0957277	0.0286374	0.0990175	0.0688015	0.0948023	0.124817	0.106043	0.0740624	0.109371	0.125623	0.124505	0.097774	0.123956	0.100507	0.124152	0.0935175	0.0993887	0.110363	0.106296	0.124065	0.0794589	0.103969	0.165502	0.128959	0.136771	0.149739	0.163964	0.121599	0.206406	0.123395	0.135206	0.153662	0.132083	0.17475
571	0.12208	0.107415	0.0503911	0.0729247	0.0646118	0.0846025	0.0485563	0.0814687	0.0543504	0.0900013	0.0890537	0.0940985	0.0537368	0.0905597	0.0675818	0.0954724	0.0283394	0.098872	0.068404	0.0944843	0.124127	0.105828	0.0738093	0.109405	0.124987	0.123408	0.0980826	0.123058	0.100251	0.123054	0.0925667	0.0983999	0.109428	0.105489	0.122597	0.0787108	0.10325	0.164726	0.128227	0.136126	0.14901	0.163309	0.120805	0.205625	0.122719	0.134479	0.152837	0.131161	0.174104
572	0.121499	0.107638	0.0505146	0.0731547	0.0640097	0.084723	0.0482862	0.0815994	0.0541857	0.0894605	0.0888856	0.0939738	0.0537751	0.0903283	0.0673699	0.0952819	0.0281351	0.0986629	0.0681819	0.0941066	0.12355	0.105504	0.0735169	0.109362	0.124553	0.122488	0.0981733	0.122104	0.0998558	0.122274	0.0913066	0.0972776	0.108269	0.105021	0.121501	0.0780488	0.102032	0.163951	0.127502	0.135476	0.148284	0.162646	0.120024	0.2048	0.121987	0.133716	0.152008	0.13025	0.173488
573	0.121742	0.106782	0.0507327	0.0731089	0.064943	0.0837826	0.0473688	0.0823082	0.0553322	0.0884167	0.0880095	0.0934465	0.0535654	0.0903324	0.0669645	0.0951114	0.0281471	0.0981962	0.0685084	0.0935308	0.123497	0.104902	0.0730371	0.108686	0.12447	0.122496	0.0970545	0.12151	0.0991388	0.122146	0.0890099	0.0959599	0.107193	0.105052	0.121448	0.0776784	0.0999335	0.163099	0.126662	0.134684	0.147473	0.16191	0.119366	0.204138	0.121185	0.132891	0.15124	0.129456	0.172809
574	0.121831	0.106698	0.0506484	0.0727245	0.0652178	0.0838886	0.0476158	0.0820062	0.0555078	0.0885157	0.0878206	0.0932892	0.0533853	0.090136	0.066667	0.0948349	0.0279865	0.0978463	0.0684893	0.0930798	0.123202	0.10463	0.0726816	0.108122	0.123949	0.122255	0.0962218	0.121414	0.0987878	0.12194	0.0881222	0.0958315	0.107292	0.104589	0.121019	0.0771151	0.0992252	0.162251	0.125819	0.133948	0.14666	0.161215	0.118601	0.20352	0.12035	0.132155	0.150442	0.128649	0.172074
575	0.121829	0.106916	0.0504079	0.0722309	0.0650727	0.0843668	0.0483392	0.0812955	0.0551576	0.0890796	0.087963	0.0933233	0.0532499	0.0898778	0.0664415	0.0945152	0.0277503	0.0975682	0.0682875	0.0927151	0.122796	0.104535	0.0724124	0.107685	0.123236	0.121855	0.0956573	0.121486	0.0986031	0.12158	0.0879492	0.0961504	0.107801	0.103866	0.120308	0.076377	0.0992349	0.161413	0.124986	0.133248	0.145859	0.160544	0.117782	0.202904	0.11952	0.131473	0.149644	0.127843	0.171321
576	0.121689	0.106109	0.0501367	0.0724394	0.0639734	0.0830188	0.047739	0.0817702	0.0544573	0.0883121	0.0878946	0.0933873	0.0534467	0.0900726	0.0664007	0.0943053	0.0276487	0.0974195	0.0680068	0.0925935	0.122505	0.104527	0.0723947	0.108007	0.122878	0.121053	0.096468	0.120579	0.0981826	0.11988	0.0877409	0.0946773	0.106202	0.102999	0.118509	0.0747162	0.0993754	0.16062	0.124242	0.132591	0.14516	0.159879	0.116923	0.202034	0.118898	0.130861	0.148988	0.127103	0.170643
577	0.121256	0.105911	0.0501129	0.0725731	0.0639862	0.0830405	0.0478116	0.0818229	0.0544183	0.0881431	0.0877764	0.0932596	0.0533537	0.089849	0.0661743	0.0940174	0.0274495	0.0972142	0.0678728	0.0921424	0.122133	0.104239	0.0721107	0.107752	0.122491	0.120594	0.0963385	0.120129	0.0978163	0.119327	0.0873565	0.0938457	0.105738	0.10265	0.117716	0.0741491	0.0987135	0.159816	0.123495	0.131892	0.144419	0.159186	0.116209	0.201434	0.118262	0.130202	0.14829	0.126338	0.169975
578	0.120536	0.106316	0.0503335	0.0726327	0.0650981	0.0844159	0.0485494	0.0814583	0.0550328	0.0885653	0.0876087	0.0929421	0.052974	0.0892119	0.0657642	0.0936524	0.0271536	0.0969528	0.0678836	0.0913661	0.121684	0.103675	0.0715636	0.106926	0.122075	0.120473	0.0952793	0.120131	0.0975032	0.119905	0.0867992	0.0936478	0.106395	0.102814	0.117918	0.0746621	0.0972629	0.159002	0.122747	0.131153	0.143639	0.158468	0.115636	0.2011	0.117614	0.129498	0.147549	0.12555	0.169318
579	0.120795	0.105948	0.0499595	0.0723054	0.0648257	0.0832458	0.0476779	0.0815289	0.0548408	0.0882923	0.0873823	0.0926952	0.0529237	0.0893095	0.0655242	0.0934713	0.0269194	0.0966441	0.0677851	0.0910077	0.121398	0.103264	0.0712702	0.106706	0.121682	0.11965	0.095392	0.119355	0.0971002	0.1187	0.0852707	0.0930913	0.105149	0.101403	0.116506	0.0731738	0.0974426	0.15827	0.122049	0.130473	0.142925	0.157887	0.114956	0.200457	0.116933	0.128797	0.146912	0.124832	0.168589
580	0.121133	0.105731	0.0495449	0.072101	0.0643585	0.0824691	0.0470917	0.0815292	0.0544123	0.087686	0.0870713	0.092481	0.0528183	0.0893142	0.0653449	0.0931707	0.026733	0.096373	0.067575	0.0907022	0.121055	0.102909	0.0710076	0.10655	0.121143	0.119	0.0954098	0.118817	0.0967744	0.1177	0.0841464	0.0927682	0.104461	0.100277	0.115472	0.0721544	0.0971544	0.157526	0.12132	0.129786	0.142209	0.157292	0.114317	0.199831	0.116291	0.128121	0.146274	0.124105	0.167937
581	0.121457	0.105934	0.0491509	0.0721985	0.0637465	0.0828724	0.0473229	0.0813207	0.0536622	0.0865489	0.0866046	0.0923171	0.052551	0.0890165	0.0652537	0.0926078	0.026628	0.0961811	0.067167	0.0904277	0.120573	0.10263	0.0707607	0.106416	0.120318	0.118796	0.0950488	0.118863	0.0966105	0.117385	0.0839551	0.0929546	0.105166	0.0999561	0.11543	0.0723656	0.0956939	0.156745	0.12052	0.129077	0.141475	0.156647	0.113772	0.199287	0.115726	0.127489	0.145612	0.123342	0.16744
582	0.121475	0.106054	0.0489807	0.0720912	0.0634848	0.0832731	0.0476949	0.0809862	0.0533874	0.08699	0.0868036	0.0923092	0.0523894	0.0888783	0.0650872	0.0923601	0.0264291	0.0959383	0.0669871	0.0901067	0.120281	0.10249	0.0705067	0.105975	0.119998	0.118571	0.0942539	0.118581	0.0963502	0.117383	0.0836485	0.0920568	0.105088	0.100078	0.114429	0.0714015	0.0950619	0.156046	0.119875	0.128441	0.140815	0.156056	0.113087	0.198849	0.115109	0.126849	0.14494	0.12268	0.166869
583	0.121349	0.106063	0.0489389	0.0719223	0.0634765	0.083599	0.0480491	0.0806395	0.0534095	0.0877586	0.0871144	0.092341	0.0523148	0.0887957	0.0648918	0.0922311	0.0262111	0.0956568	0.0669167	0.0897862	0.120047	0.102374	0.0702651	0.105511	0.119802	0.118211	0.0934617	0.118091	0.0960221	0.117288	0.0830536	0.0910223	0.104578	0.100083	0.11333	0.0702776	0.0948163	0.155364	0.119262	0.127827	0.14017	0.15547	0.1124	0.198359	0.11447	0.126204	0.144278	0.122048	0.166266
584	0.121005	0.105682	0.0491607	0.0717647	0.0641198	0.0835896	0.048122	0.0804149	0.0541025	0.0877504	0.0869792	0.0923301	0.0524835	0.0887378	0.0646712	0.0921896	0.0260393	0.0952713	0.0670174	0.0895323	0.119811	0.102177	0.070088	0.105376	0.11944	0.11727	0.0932928	0.11712	0.0955228	0.116335	0.0813136	0.090901	0.103222	0.0989306	0.113141	0.0700905	0.095146	0.15464	0.118564	0.127208	0.139479	0.154824	0.111901	0.197479	0.1138	0.125543	0.14367	0.121401	0.165611
585	0.120816	0.105465	0.0491199	0.0715426	0.0642692	0.0834531	0.0480829	0.0802835	0.0542551	0.0876373	0.0868397	0.0921998	0.0524535	0.0886158	0.0643847	0.0919945	0.0258316	0.0950082	0.0669589	0.0891973	0.1195	0.101885	0.0698168	0.105116	0.118902	0.116658	0.0932815	0.116469	0.0951108	0.115568	0.0803909	0.0908548	0.102483	0.0981178	0.112689	0.069869	0.0949865	0.153994	0.117906	0.126624	0.138845	0.154275	0.111306	0.196829	0.113163	0.12491	0.143023	0.120716	0.165005
586	0.120731	0.105354	0.0489071	0.0712822	0.0640933	0.0832273	0.0479716	0.0802175	0.0540506	0.0874572	0.0866987	0.0919928	0.0522937	0.0884509	0.0640567	0.0916992	0.0256008	0.0948267	0.066795	0.0888089	0.119139	0.101532	0.0694849	0.104772	0.118247	0.116262	0.0933689	0.11603	0.0947576	0.114927	0.0800195	0.0908503	0.102152	0.0975342	0.112062	0.0696199	0.0944881	0.153396	0.117272	0.126062	0.138248	0.153785	0.110645	0.196329	0.11255	0.124298	0.14235	0.120007	0.164433
587	0.120672	0.105077	0.0488319	0.0712676	0.0640834	0.0827676	0.0479702	0.0803295	0.0539758	0.0874111	0.0866171	0.091921	0.0522496	0.0882819	0.0638505	0.0915091	0.0254077	0.0946815	0.066664	0.0884743	0.118814	0.101275	0.0692675	0.104452	0.117599	0.115775	0.0931626	0.115661	0.0944711	0.11434	0.0801799	0.0904485	0.101897	0.0971983	0.111478	0.0691492	0.0933247	0.152655	0.116544	0.125489	0.137602	0.153136	0.109984	0.195748	0.112004	0.123826	0.141675	0.119383	0.163864
588	0.120631	0.104919	0.0487356	0.0711808	0.064038	0.082621	0.0479336	0.0803716	0.0538814	0.0873335	0.0865439	0.0918382	0.0521953	0.0881523	0.0637023	0.0913176	0.0252427	0.0945304	0.0665634	0.0881639	0.118524	0.101057	0.069061	0.104157	0.117045	0.115337	0.0929387	0.11527	0.0941982	0.113925	0.0800845	0.0900689	0.10161	0.0968355	0.110734	0.0686359	0.0924073	0.151977	0.115867	0.124942	0.136971	0.152553	0.109357	0.195242	0.111463	0.123345	0.141054	0.118773	0.163337
589	0.120612	0.104911	0.0486124	0.071002	0.0639473	0.0828727	0.0478523	0.0803246	0.053762	0.087216	0.0864813	0.0917413	0.0521281	0.0880729	0.0636278	0.0911244	0.0251132	0.0943718	0.0665015	0.0878843	0.118278	0.100891	0.0688682	0.103896	0.116609	0.114963	0.0926923	0.114852	0.0939426	0.113728	0.0796636	0.0897173	0.101282	0.0964382	0.109787	0.0680683	0.0918005	0.151377	0.115257	0.124428	0.136359	0.152055	0.108773	0.194831	0.11093	0.122852	0.140502	0.11818	0.162864
590	0.12061	0.104896	0.0485401	0.0709624	0.0639097	0.0827804	0.0478648	0.0801851	0.0537325	0.0870975	0.0863892	0.0916226	0.0520517	0.0879474	0.0635066	0.0908585	0.0249543	0.094119	0.0663783	0.087544	0.117818	0.100645	0.0686459	0.103763	0.116224	0.114633	0.0923939	0.114512	0.0936461	0.113433	0.0792571	0.0892853	0.10109	0.0962178	0.109087	0.0672221	0.0911852	0.150669	0.114603	0.123838	0.135736	0.151522	0.108165	0.19449	0.110294	0.122295	0.139877	0.117518	0.162299
591	0.120635	0.104903	0.0484673	0.0709842	0.0637936	0.0826866	0.0478819	0.0800903	0.0536184	0.0869991	0.0863001	0.0915228	0.051969	0.0878179	0.0633849	0.0906073	0.0248345	0.093872	0.0662643	0.08723	0.11745	0.100424	0.0684362	0.103591	0.115868	0.114299	0.0921144	0.114219	0.0933522	0.113076	0.0787788	0.0889067	0.100921	0.0959868	0.108478	0.0664915	0.0906861	0.149981	0.113979	0.123247	0.135146	0.151001	0.107581	0.19413	0.109679	0.121743	0.139279	0.116878	0.161743
592	0.120724	0.10497	0.0483715	0.0711057	0.0634531	0.082733	0.0478718	0.0801492	0.0532487	0.0869529	0.0862314	0.0914806	0.0518741	0.0876971	0.0632817	0.0904242	0.0248272	0.093679	0.0661999	0.0870089	0.117407	0.100305	0.0682711	0.103266	0.115566	0.113937	0.0919055	0.114014	0.093082	0.112602	0.0781089	0.0886983	0.100759	0.0956545	0.107996	0.0661718	0.0904879	0.149387	0.113448	0.122679	0.134651	0.150519	0.107068	0.193691	0.109156	0.12123	0.13878	0.11632	0.16125
593	0.120763	0.104903	0.0482279	0.0712054	0.0631803	0.0827164	0.0477984	0.080305	0.0529305	0.0868776	0.0861429	0.0914122	0.0517105	0.0876081	0.0631708	0.0902237	0.0247415	0.0934899	0.0660666	0.0867217	0.117212	0.100209	0.068109	0.103017	0.115232	0.113583	0.0916874	0.113733	0.0928646	0.112187	0.0775385	0.0882191	0.100434	0.0951746	0.107361	0.0655741	0.0898697	0.148759	0.112858	0.122152	0.134057	0.150024	0.106506	0.193249	0.108667	0.120703	0.13819	0.115736	0.160741
594	0.120787	0.104777	0.0480751	0.0712827	0.062968	0.0825907	0.0476483	0.0805239	0.0526754	0.0866913	0.0860202	0.091307	0.0515245	0.0875272	0.0630634	0.090013	0.0246256	0.0933299	0.0658881	0.0864077	0.116945	0.100102	0.0679426	0.102793	0.114879	0.113228	0.0913942	0.113415	0.092656	0.111793	0.0769942	0.0876508	0.100032	0.0946408	0.106665	0.0649285	0.0891517	0.148133	0.112254	0.121642	0.133437	0.149524	0.105943	0.192806	0.108197	0.120182	0.137583	0.115158	0.160232
595	0.120856	0.104646	0.0480065	0.0712645	0.0629885	0.0818634	0.0471341	0.0808995	0.0527233	0.0857819	0.085709	0.091014	0.0513918	0.0874069	0.0630081	0.0897844	0.024537	0.0933735	0.0655964	0.086107	0.116628	0.0998478	0.0677368	0.102522	0.11449	0.112849	0.0905815	0.113071	0.0923468	0.111364	0.0763298	0.0872845	0.0995833	0.0941787	0.106018	0.0648095	0.0890256	0.14762	0.111719	0.121136	0.132935	0.149045	0.10553	0.192363	0.107766	0.119742	0.137135	0.114709	0.15979
596	0.120833	0.104412	0.0479654	0.0711812	0.0632272	0.0814263	0.0468586	0.0810218	0.0529631	0.0852636	0.0854469	0.090866	0.0514456	0.0873202	0.0629435	0.0895583	0.0244507	0.093311	0.0654866	0.0858348	0.116363	0.0996416	0.0675421	0.102277	0.114134	0.112581	0.0901213	0.112796	0.0922248	0.111001	0.0758297	0.0870183	0.099512	0.0938754	0.10551	0.0646559	0.0890249	0.147027	0.111148	0.120593	0.132386	0.148537	0.105029	0.191855	0.107249	0.11924	0.136627	0.114196	0.159312
597	0.120732	0.10409	0.0479479	0.0710423	0.063653	0.0812366	0.046787	0.0809272	0.0533677	0.0850781	0.0852263	0.0908422	0.0516594	0.0872624	0.0628711	0.0893341	0.0243664	0.0931577	0.0655325	0.0855869	0.116144	0.0994761	0.067357	0.102054	0.113805	0.112406	0.0899617	0.11258	0.092263	0.110692	0.0754701	0.0868378	0.0997635	0.093708	0.105122	0.0644728	0.0891313	0.146366	0.110546	0.120017	0.131795	0.148005	0.104452	0.191291	0.106659	0.118683	0.136068	0.113628	0.158804
598	0.120516	0.103969	0.0478756	0.0709267	0.0636017	0.081367	0.0473464	0.0805989	0.0533537	0.085323	0.084955	0.0908892	0.0517148	0.0872407	0.0628072	0.0891694	0.0242671	0.0929879	0.0655315	0.085385	0.115913	0.0992509	0.0671726	0.102285	0.11389	0.112577	0.0899254	0.112966	0.0922467	0.11114	0.075097	0.0858741	0.10004	0.0937773	0.104944	0.0640988	0.0890913	0.145769	0.109972	0.119505	0.131281	0.147495	0.103913	0.190686	0.106151	0.11812	0.135499	0.113059	0.158323
599	0.120354	0.103976	0.047819	0.070874	0.0633381	0.0816472	0.0477078	0.0803465	0.05305	0.0856397	0.0849575	0.0908977	0.05169	0.0871364	0.0627095	0.0890096	0.0241551	0.0928115	0.0654833	0.0851581	0.115664	0.0990141	0.0669887	0.102339	0.113798	0.112579	0.0899628	0.113094	0.0921223	0.111243	0.0745092	0.0850733	0.100055	0.09366	0.104603	0.0636029	0.0888584	0.145155	0.109383	0.118969	0.130716	0.146985	0.103384	0.19013	0.105631	0.117573	0.13494	0.112496	0.157841
600	0.120289	0.104178	0.047792	0.070923	0.0627601	0.0821511	0.0476988	0.0802351	0.0523013	0.0860438	0.085413	0.0908384	0.0515449	0.0868946	0.0625561	0.0888542	0.0240235	0.092626	0.0653612	0.0848875	0.115384	0.0987627	0.0668059	0.102071	0.11339	0.112279	0.0901124	0.112756	0.0918245	0.110729	0.0735708	0.0845935	0.0996368	0.0932204	0.10398	0.0629213	0.0883197	0.14451	0.108772	0.11839	0.130066	0.146473	0.102868	0.189656	0.105088	0.117053	0.134395	0.111943	0.157356
601	0.120458	0.104291	0.0477197	0.07089	0.06256	0.0819927	0.0474027	0.0804003	0.0518773	0.085962	0.0855247	0.0907595	0.0515084	0.0868003	0.062456	0.0887666	0.0239458	0.0924357	0.0650542	0.0846081	0.115167	0.0986796	0.0666823	0.101794	0.11297	0.111991	0.0899765	0.112406	0.0913838	0.110377	0.0727007	0.0847401	0.0990838	0.0929734	0.103538	0.0620086	0.0877448	0.143977	0.108231	0.11788	0.1295	0.146004	0.102327	0.189175	0.104573	0.116512	0.13388	0.111369	0.156833
602	0.120631	0.104228	0.0476512	0.0707883	0.0626322	0.0815241	0.0472011	0.0805647	0.0518071	0.0856138	0.0854399	0.0906707	0.0515088	0.0867509	0.0623699	0.0886742	0.0238678	0.0922854	0.0647709	0.0843444	0.114992	0.0986264	0.0665665	0.101548	0.112557	0.111657	0.0897224	0.11198	0.0909733	0.109998	0.0719748	0.0849237	0.0985106	0.092562	0.10309	0.0611543	0.0871135	0.143449	0.107704	0.117377	0.128949	0.145542	0.101793	0.188725	0.10407	0.115964	0.133372	0.110801	0.156324
603	0.120602	0.103622	0.0476376	0.0705158	0.0633389	0.0805459	0.0475939	0.0804781	0.0527106	0.0847535	0.0849626	0.0905647	0.0515437	0.0867298	0.0622866	0.0885039	0.0237407	0.0922838	0.0647391	0.084146	0.114911	0.0985302	0.0664266	0.101428	0.112188	0.11115	0.0893045	0.11129	0.0908008	0.109376	0.071702	0.0846771	0.0979881	0.091396	0.102459	0.0607144	0.0863164	0.14284	0.107164	0.116843	0.128374	0.145067	0.10131	0.188394	0.103588	0.115417	0.132862	0.110283	0.155905
604	0.120488	0.103539	0.0475308	0.0705623	0.0633664	0.0809521	0.0473177	0.0801902	0.0528051	0.0850714	0.0852022	0.090573	0.0515221	0.0866641	0.0621059	0.0882833	0.0236792	0.0920813	0.064869	0.0839266	0.11476	0.098382	0.0663164	0.101324	0.111957	0.110796	0.0890657	0.110993	0.0907668	0.108883	0.0716795	0.0841115	0.0980106	0.0907671	0.101622	0.0607224	0.086055	0.142273	0.106573	0.116332	0.127813	0.144596	0.100791	0.188102	0.103108	0.114892	0.132325	0.109773	0.155424
605	0.120353	0.103758	0.0473705	0.070771	0.063051	0.0820499	0.0467163	0.0798407	0.0524657	0.0859679	0.0857785	0.0906279	0.0514668	0.0865686	0.0618848	0.0880427	0.0236494	0.0917692	0.0650621	0.0836933	0.11455	0.0982008	0.0662147	0.101218	0.111799	0.110541	0.088931	0.110928	0.0907773	0.108506	0.0717761	0.0833969	0.0983083	0.090491	0.100709	0.0609412	0.0860922	0.141724	0.105953	0.115828	0.127254	0.144126	0.100247	0.187822	0.102621	0.114383	0.131772	0.10926	0.154908
606	0.120649	0.104092	0.0472026	0.0706857	0.0633991	0.0816391	0.0469652	0.0803196	0.0525174	0.0854463	0.0852495	0.0903993	0.0513861	0.0864073	0.0619017	0.0879438	0.0235347	0.0915278	0.064798	0.0834394	0.114072	0.0979676	0.0659857	0.100968	0.111556	0.11051	0.0888483	0.111016	0.0902536	0.108839	0.0715144	0.0832024	0.0980712	0.0910248	0.10046	0.0604812	0.0860681	0.141105	0.105378	0.115288	0.126644	0.143643	0.0996803	0.187382	0.102012	0.113942	0.131217	0.108654	0.154431
607	0.12044	0.103931	0.047191	0.070638	0.0632667	0.0815489	0.0470565	0.0804942	0.0522714	0.085153	0.0849858	0.0903078	0.0512973	0.0863294	0.0618588	0.0877587	0.0233983	0.0914575	0.0646526	0.0831766	0.113815	0.0977598	0.0657813	0.100749	0.111148	0.110095	0.0884917	0.110601	0.0900151	0.108493	0.0710889	0.0831301	0.0976933	0.0908746	0.100206	0.060023	0.0854439	0.140582	0.104861	0.114823	0.12613	0.143243	0.0991945	0.186976	0.101524	0.113524	0.130742	0.108103	0.153999
608	0.119676	0.103227	0.0473507	0.0706316	0.0626073	0.0818097	0.046975	0.080335	0.0516988	0.0851097	0.0850124	0.0903665	0.0511996	0.0863429	0.0617504	0.0874787	0.0232378	0.0915746	0.0646369	0.0829036	0.113801	0.0975794	0.0656035	0.100563	0.11056	0.109261	0.0878347	0.109635	0.0900882	0.107406	0.0704832	0.0831916	0.0971603	0.0899749	0.0999432	0.0595652	0.0841625	0.140162	0.104406	0.11444	0.125723	0.142932	0.0987966	0.186603	0.101169	0.113128	0.130352	0.107612	0.153615
609	0.119789	0.102808	0.0470355	0.0705308	0.0625727	0.0817374	0.0467757	0.0798729	0.0516614	0.0846292	0.0845922	0.0902762	0.0510109	0.0863057	0.061431	0.0873912	0.0230907	0.0914821	0.064476	0.0826628	0.11355	0.0974951	0.0653238	0.100295	0.110362	0.109136	0.0878142	0.109465	0.0898922	0.107216	0.0694778	0.083059	0.0969669	0.0896431	0.0996695	0.0587654	0.0841013	0.139622	0.103849	0.113915	0.1252	0.142492	0.0982826	0.186175	0.100649	0.112683	0.129844	0.107122	0.153217
610	0.119916	0.102739	0.0467374	0.0703628	0.0626953	0.0813053	0.0467758	0.0796474	0.0518154	0.0841423	0.084143	0.0901059	0.0508398	0.0862112	0.0611519	0.0872762	0.0228745	0.0913097	0.0641808	0.08241	0.113194	0.0973288	0.0649957	0.10004	0.110178	0.108854	0.0878263	0.109328	0.0896093	0.107052	0.0687911	0.0826399	0.0968955	0.0895077	0.0992493	0.0581887	0.0841867	0.139114	0.103299	0.113391	0.124697	0.142062	0.0977888	0.185832	0.100132	0.112231	0.129347	0.106631	0.152854
611	0.119857	0.103367	0.0465955	0.0700724	0.0630077	0.0801734	0.0472411	0.0800152	0.0522562	0.0837512	0.0837426	0.0897985	0.0507308	0.0860044	0.0610148	0.087055	0.0225058	0.0910149	0.0636301	0.0821255	0.112666	0.0969617	0.0645894	0.0998353	0.109931	0.108055	0.0877542	0.109068	0.0892045	0.106726	0.0689006	0.0816466	0.0970081	0.0896638	0.0985153	0.0581844	0.0842942	0.138707	0.102793	0.112906	0.124266	0.141688	0.0973709	0.18569	0.0996658	0.11178	0.128902	0.106139	0.152571
612	0.119403	0.103283	0.0463819	0.0699782	0.062915	0.0804681	0.0472113	0.0801092	0.0522108	0.0840369	0.0837451	0.0897029	0.0505271	0.0858395	0.0607874	0.0867877	0.0222695	0.0907688	0.0632114	0.0818079	0.112335	0.0967323	0.0641879	0.0995601	0.109444	0.107659	0.0873243	0.108387	0.0890202	0.106051	0.0684259	0.0810589	0.0960762	0.0888571	0.0977877	0.0577668	0.0830826	0.138234	0.102248	0.112461	0.123777	0.141298	0.0968929	0.18546	0.0991993	0.11134	0.128483	0.105663	0.152256
613	0.118842	0.102999	0.0461333	0.0699169	0.0626851	0.0809736	0.0468901	0.0800704	0.0519002	0.0843937	0.0838348	0.0896689	0.050273	0.085699	0.0605318	0.0865316	0.0221128	0.0905434	0.0629219	0.0814846	0.112068	0.0965538	0.0638143	0.0992762	0.1089	0.107375	0.086845	0.107643	0.0888986	0.105282	0.0677523	0.0806046	0.0949912	0.087884	0.0971314	0.0571676	0.0816626	0.137736	0.10169	0.112014	0.123263	0.140894	0.0963989	0.185166	0.0987246	0.110899	0.128076	0.105194	0.151929
614	0.118509	0.103034	0.0458535	0.0696557	0.0625188	0.0797892	0.0459741	0.0798461	0.0511204	0.0837792	0.0836026	0.0895583	0.0499482	0.08562	0.0603181	0.0864461	0.0221428	0.0903529	0.0631011	0.0812191	0.111792	0.0963967	0.0636121	0.099104	0.108552	0.106944	0.0868313	0.107429	0.0886977	0.104739	0.0671869	0.0801238	0.095196	0.0879627	0.0969054	0.0564356	0.0817873	0.137259	0.10118	0.111515	0.122763	0.140475	0.0959699	0.184723	0.0982382	0.110474	0.127705	0.104764	0.151621
615	0.118462	0.102556	0.0456942	0.0696168	0.0623847	0.0798334	0.0457962	0.0796245	0.0510395	0.0835832	0.0833067	0.089468	0.049796	0.0855595	0.0600924	0.0862494	0.0220592	0.0901729	0.0629886	0.0809575	0.111433	0.0962009	0.0633095	0.0987877	0.108361	0.106363	0.0865452	0.107053	0.0882599	0.104551	0.06622	0.0801372	0.095042	0.0879625	0.0963241	0.0562054	0.081823	0.136757	0.100619	0.110965	0.12224	0.13996	0.0954467	0.184308	0.0976943	0.109924	0.127198	0.104238	0.151229
616	0.118634	0.101676	0.0456251	0.0697488	0.0622732	0.0808262	0.0461838	0.079401	0.051496	0.0837068	0.0829567	0.0893919	0.0497742	0.0855123	0.0598534	0.0859636	0.0218865	0.0899978	0.0626489	0.0806941	0.111003	0.0959717	0.0629241	0.0983545	0.108286	0.105659	0.0860443	0.106545	0.0876319	0.104633	0.0649298	0.0805321	0.0946089	0.0879013	0.0954599	0.0563579	0.0817906	0.136228	0.100009	0.110366	0.12169	0.139364	0.0948424	0.183909	0.0970971	0.109268	0.126578	0.103629	0.150767
617	0.118508	0.102179	0.0453832	0.0694818	0.0621227	0.0806935	0.0456104	0.0793706	0.0510377	0.0832177	0.0823001	0.0891744	0.0493582	0.0853302	0.0595452	0.085605	0.0216981	0.0897754	0.0621794	0.0804688	0.110756	0.0957251	0.0625413	0.0982015	0.107607	0.105443	0.0856825	0.106203	0.087165	0.103964	0.0641269	0.080154	0.0946276	0.0875297	0.0952235	0.0558468	0.0815449	0.135792	0.0994939	0.109899	0.121195	0.138878	0.0943213	0.183643	0.0965853	0.108666	0.126121	0.103083	0.150425
618	0.118522	0.102299	0.0453009	0.0694072	0.0620869	0.0800802	0.0453282	0.0791731	0.0509848	0.0827721	0.0819908	0.0890498	0.0492325	0.0852052	0.0593844	0.0854349	0.0215851	0.0895824	0.0620694	0.0803013	0.110547	0.0955013	0.0623234	0.0979111	0.107228	0.105428	0.0855453	0.106113	0.0870159	0.103773	0.0638581	0.0795064	0.0941188	0.0869771	0.0946799	0.055272	0.0808917	0.13525	0.0989504	0.109411	0.12065	0.138336	0.0937606	0.183211	0.0960458	0.108081	0.125598	0.102506	0.14997
619	0.118745	0.101841	0.0454591	0.0696222	0.0622232	0.078766	0.0454872	0.078731	0.0515391	0.0824018	0.0822074	0.0890672	0.0495436	0.0851687	0.0594477	0.0855507	0.0215877	0.0894383	0.0624996	0.0802244	0.110399	0.095317	0.0623573	0.0974231	0.107307	0.105711	0.0857469	0.106403	0.0873456	0.104302	0.0643945	0.078473	0.0928364	0.086168	0.0936915	0.054616	0.0796474	0.134563	0.0983782	0.108902	0.120044	0.137721	0.0931543	0.18254	0.0954777	0.107536	0.124989	0.101893	0.149355
620	0.118937	0.101829	0.0456943	0.0697267	0.0625783	0.0793359	0.04586	0.0786855	0.0508077	0.0826882	0.0827329	0.0891519	0.049878	0.0850707	0.0596598	0.0854374	0.0218427	0.0894665	0.0628227	0.080123	0.110263	0.0952395	0.0626249	0.0975984	0.107172	0.105757	0.0856914	0.106477	0.0872508	0.104199	0.063731	0.077876	0.0927252	0.0857917	0.0932384	0.0547482	0.0797655	0.133911	0.0978411	0.108405	0.119393	0.137066	0.0926239	0.181761	0.0950212	0.107026	0.124345	0.101322	0.148628
621	0.119101	0.102029	0.0459792	0.0697314	0.0628314	0.0802164	0.0463551	0.0789075	0.0504147	0.0831363	0.0832701	0.0892712	0.0502493	0.0849739	0.0598608	0.0853184	0.022084	0.0895627	0.0631103	0.0800442	0.110202	0.0952337	0.0629455	0.0978817	0.106968	0.105771	0.085502	0.10643	0.0870286	0.104096	0.0632981	0.0777933	0.0930758	0.0857514	0.0931031	0.0547532	0.0801689	0.133247	0.0973173	0.107893	0.118717	0.13642	0.0920905	0.180962	0.0945558	0.106497	0.123671	0.100734	0.147892
622	0.119196	0.10258	0.0463494	0.0695038	0.0626373	0.0808584	0.0470581	0.0796797	0.0518048	0.083653	0.0836293	0.0894468	0.0506943	0.0849226	0.059929	0.0853242	0.022122	0.0897543	0.0633378	0.0800519	0.110364	0.0953791	0.0632675	0.0980799	0.106699	0.105827	0.0850767	0.106153	0.0866901	0.104365	0.0642783	0.0789907	0.0940919	0.0864592	0.0936075	0.0539176	0.0805955	0.132562	0.0968427	0.107356	0.118036	0.135864	0.0915347	0.180214	0.0940256	0.105923	0.122965	0.100103	0.14724
623	0.119223	0.102527	0.0466509	0.0697244	0.0631358	0.0799092	0.0474363	0.0796001	0.0515886	0.0833797	0.0838268	0.0894805	0.0511573	0.0850403	0.0603225	0.0854581	0.0222899	0.0899011	0.0635894	0.080153	0.110434	0.0954965	0.0636769	0.0979922	0.106818	0.105867	0.0853599	0.106435	0.0869168	0.103897	0.0639194	0.0786062	0.0935996	0.086176	0.0930884	0.0542079	0.0798251	0.13203	0.09657	0.107005	0.117605	0.135575	0.0910961	0.179627	0.0936542	0.105531	0.122388	0.0996465	0.146675
624	0.119236	0.102228	0.0469095	0.070135	0.0639106	0.0783816	0.0476539	0.0791739	0.0507238	0.0828331	0.0839715	0.0894517	0.0516065	0.0852212	0.0608621	0.0856382	0.0225096	0.0900209	0.063856	0.0802935	0.110487	0.0956165	0.0641078	0.0978006	0.10708	0.105881	0.085928	0.106968	0.0873752	0.103138	0.063086	0.0776002	0.0925123	0.0855177	0.0922325	0.0549245	0.0786223	0.131562	0.0963853	0.106746	0.117295	0.13541	0.090721	0.179105	0.0933547	0.105258	0.121878	0.0992819	0.146158
625	0.119412	0.102354	0.0470847	0.0703062	0.0641562	0.0785105	0.0478453	0.0793318	0.0509969	0.0832501	0.0843496	0.0894775	0.0518534	0.0852372	0.061299	0.0856775	0.0226302	0.0900942	0.0641541	0.0803817	0.110794	0.0958809	0.0643526	0.0979166	0.106933	0.10572	0.0859761	0.107317	0.0874612	0.10296	0.0637993	0.0778662	0.0926112	0.085786	0.0927818	0.0545743	0.0787063	0.131003	0.0961135	0.106489	0.116972	0.135182	0.0904041	0.178453	0.0930103	0.105253	0.121392	0.0989735	0.14569
626	0.119517	0.102484	0.0473839	0.0704821	0.0644403	0.0785335	0.0477493	0.0795622	0.0513197	0.0838359	0.0846072	0.0895525	0.0520737	0.0851014	0.0616658	0.0856335	0.0227877	0.0901032	0.0644073	0.0803956	0.110998	0.096018	0.0646633	0.0979019	0.106792	0.10574	0.0855975	0.107263	0.0874499	0.102974	0.0646976	0.0784894	0.0931764	0.0862092	0.0931641	0.0540526	0.0787905	0.130734	0.0960987	0.106466	0.116872	0.135172	0.0902617	0.17803	0.0928465	0.105342	0.12113	0.0988231	0.145483
627	0.119557	0.102617	0.0477967	0.0706619	0.0647592	0.0784591	0.0473894	0.079859	0.0516874	0.0845762	0.0847532	0.0896727	0.0522688	0.0848264	0.0619671	0.0855128	0.0229788	0.0900533	0.0646187	0.0803411	0.111109	0.0960377	0.0650341	0.0977671	0.106657	0.105927	0.0848282	0.10684	0.087349	0.103165	0.0657629	0.0794399	0.0941695	0.0867737	0.0933914	0.0533759	0.0788747	0.13073	0.096319	0.106656	0.116978	0.135363	0.0902801	0.177821	0.0928492	0.105517	0.121075	0.0988187	0.145516
628	0.119721	0.102543	0.0475993	0.070721	0.0646414	0.078511	0.0476703	0.0795703	0.051399	0.0847241	0.0849105	0.0896481	0.0523112	0.0849895	0.0619629	0.0856008	0.0229173	0.0900246	0.0646841	0.080356	0.111141	0.0960585	0.0649936	0.0979094	0.106569	0.105779	0.0853762	0.10695	0.0873884	0.103123	0.0654641	0.0792804	0.093858	0.0866196	0.0932151	0.0529958	0.0785863	0.130328	0.0959146	0.106302	0.116635	0.134999	0.089951	0.17754	0.0924985	0.105157	0.120759	0.0984857	0.145127
629	0.120024	0.102632	0.0475197	0.070731	0.0642663	0.0792062	0.0478623	0.0795279	0.0517317	0.0841293	0.0849009	0.0896103	0.0521539	0.0851106	0.0618859	0.0855885	0.0228591	0.0899561	0.0646307	0.0802516	0.111087	0.0959459	0.0649032	0.0980686	0.106581	0.105754	0.0857221	0.107059	0.0872231	0.103437	0.0648952	0.0788356	0.0938055	0.0863477	0.0927453	0.0533296	0.0784542	0.130081	0.0956238	0.106087	0.116371	0.134749	0.0896943	0.177406	0.0922108	0.104879	0.12056	0.0982219	0.144903
630	0.120561	0.103037	0.0477208	0.0706671	0.0634811	0.0810445	0.0478217	0.0799934	0.0532553	0.0822735	0.084591	0.0895653	0.0516565	0.0851063	0.0617131	0.085373	0.0228354	0.0898138	0.064381	0.0799255	0.110888	0.0955936	0.0647703	0.0982266	0.10677	0.105988	0.0855544	0.107106	0.086675	0.104417	0.064001	0.0780076	0.0943648	0.0859464	0.0917969	0.0549106	0.0786436	0.130159	0.0956073	0.106183	0.116298	0.134765	0.0896068	0.177543	0.0920765	0.104808	0.120599	0.0981194	0.145019
631	0.120807	0.103098	0.0475401	0.070404	0.0633164	0.0813547	0.0476332	0.0801775	0.053404	0.0815919	0.0840451	0.0895549	0.0516552	0.0850975	0.0615188	0.0851958	0.0226987	0.0895931	0.0643305	0.0797778	0.110828	0.0953904	0.0646514	0.098218	0.106639	0.105843	0.085189	0.107018	0.0862715	0.104023	0.0636841	0.0779186	0.0945451	0.0852832	0.0916798	0.0549417	0.0784826	0.130055	0.0954166	0.105921	0.116083	0.134667	0.0894733	0.177624	0.0920613	0.104594	0.120571	0.0978795	0.144949
632	0.120811	0.10289	0.0472693	0.0702119	0.0634349	0.080926	0.0475749	0.0801777	0.0530164	0.0816427	0.0835044	0.0894857	0.0517785	0.0851002	0.061262	0.085063	0.0225266	0.0893067	0.0643907	0.0796676	0.110829	0.0952707	0.0645327	0.0981193	0.106314	0.105528	0.0849229	0.106705	0.0861211	0.103408	0.0636916	0.07812	0.0946155	0.0848497	0.0918386	0.0543622	0.0784004	0.129927	0.0951581	0.105566	0.115854	0.134549	0.0892969	0.177697	0.0920429	0.104304	0.12052	0.0975901	0.144814
633	0.12015	0.101986	0.0470866	0.0705571	0.0639936	0.0792601	0.0482341	0.0797465	0.0520461	0.0833522	0.0832858	0.0891354	0.0518292	0.0851559	0.0607843	0.085075	0.0223489	0.0888542	0.0646734	0.0795088	0.110917	0.0953272	0.064404	0.0978476	0.105575	0.104964	0.0853143	0.105632	0.0868585	0.103519	0.0643691	0.0786484	0.0946721	0.0856965	0.0921588	0.0531064	0.0790619	0.129923	0.0948357	0.105266	0.115739	0.134483	0.0890053	0.177804	0.0918712	0.103885	0.120447	0.0972716	0.144638
634	0.120185	0.101833	0.0468471	0.0705167	0.0635767	0.0796141	0.0477469	0.0794068	0.0520986	0.0834768	0.0835111	0.089115	0.0514537	0.0851452	0.0606	0.0850619	0.0221656	0.0887245	0.0642148	0.0792045	0.110831	0.0952231	0.06414	0.097635	0.105473	0.104963	0.085433	0.105795	0.0868294	0.102941	0.0633198	0.0780672	0.0940718	0.0855059	0.092011	0.0529401	0.078285	0.129702	0.0943047	0.104714	0.115421	0.134139	0.0886052	0.177857	0.0915681	0.10339	0.120255	0.0969434	0.144414
635	0.120635	0.102131	0.0465713	0.0702337	0.062572	0.0811325	0.0465952	0.0791408	0.0527676	0.0826703	0.0839885	0.0892851	0.0508281	0.0850919	0.0605756	0.0850334	0.0219776	0.0887794	0.0633307	0.0788153	0.110648	0.0950204	0.0637907	0.0974566	0.105735	0.105287	0.0853725	0.106671	0.08634	0.101984	0.0612704	0.0768455	0.0931033	0.084686	0.0915637	0.0534303	0.0766659	0.129344	0.0936446	0.103999	0.114976	0.133618	0.088138	0.177877	0.0911815	0.102845	0.119989	0.0966115	0.144162
636	0.120291	0.101711	0.046345	0.0700768	0.0625293	0.0793545	0.0472043	0.0793084	0.0524755	0.0839466	0.0836259	0.088946	0.0508242	0.085039	0.0599094	0.0850216	0.0217983	0.0883137	0.0637287	0.0786827	0.110829	0.0949474	0.0635226	0.0972336	0.104912	0.104674	0.0851908	0.105569	0.086632	0.102657	0.0619787	0.0774692	0.0935496	0.08482	0.0911824	0.0529179	0.0771235	0.129098	0.093275	0.10345	0.114744	0.133221	0.0878604	0.177945	0.0909154	0.10242	0.119856	0.096436	0.144057
637	0.120261	0.101941	0.0458551	0.0699157	0.0626807	0.0785237	0.0476219	0.0794664	0.0517061	0.084399	0.0837779	0.0888833	0.0506632	0.0848499	0.0594654	0.084883	0.0214887	0.0880991	0.0637212	0.0782594	0.110831	0.0947627	0.0631178	0.09717	0.10468	0.104482	0.0847598	0.104889	0.0865414	0.103098	0.0616343	0.0776016	0.094013	0.084329	0.0902674	0.051933	0.0775332	0.12885	0.0929363	0.103069	0.11454	0.132965	0.087597	0.17806	0.0906425	0.102034	0.119712	0.0962277	0.143962
638	0.120602	0.102938	0.0450635	0.0697529	0.0630592	0.0788248	0.0478035	0.07961	0.0503889	0.0838625	0.0845387	0.0891493	0.0503194	0.0845032	0.0592927	0.084597	0.0210307	0.088186	0.0632335	0.077501	0.110621	0.0944496	0.0625594	0.0972965	0.105153	0.104792	0.0840425	0.104722	0.0859993	0.103257	0.0600539	0.0771491	0.094488	0.0831095	0.0887416	0.0504106	0.077878	0.128608	0.0926427	0.102897	0.114375	0.132883	0.0873567	0.178228	0.0903678	0.101705	0.119559	0.095985	0.143884
639	0.120986	0.103086	0.0452714	0.0695171	0.063154	0.0798821	0.0471444	0.079895	0.0509799	0.083154	0.0844017	0.0890499	0.0499722	0.08423	0.0590471	0.0843214	0.0206702	0.0880235	0.0629723	0.0772951	0.110267	0.0940656	0.0622687	0.0970813	0.104884	0.10468	0.083495	0.105315	0.0855484	0.103107	0.060169	0.0768637	0.0949848	0.0830331	0.0890631	0.0514222	0.077914	0.128499	0.0924473	0.102808	0.114212	0.132924	0.0871643	0.178389	0.0901299	0.101461	0.11948	0.0957871	0.143929
640	0.121067	0.102998	0.0454369	0.0691744	0.0628559	0.0805236	0.0465164	0.0799728	0.0515247	0.0824574	0.0844204	0.0888674	0.0497105	0.0839777	0.0588387	0.0840397	0.0204189	0.0878354	0.0627654	0.077138	0.109927	0.0936978	0.0620299	0.0968097	0.104525	0.104462	0.0830625	0.105634	0.0851446	0.102654	0.0601981	0.076365	0.095004	0.0826718	0.0892251	0.0520034	0.0773726	0.128368	0.0922606	0.102711	0.114002	0.132935	0.086936	0.178479	0.0899092	0.101276	0.119364	0.0955985	0.143942
641	0.120468	0.102639	0.0452095	0.0686086	0.0617658	0.0800207	0.0461962	0.0795483	0.0514	0.0818273	0.0850563	0.0886072	0.0496355	0.0837453	0.0587312	0.083736	0.0203764	0.0876623	0.0626074	0.0769196	0.109657	0.0933806	0.0618214	0.0965111	0.104182	0.104133	0.0828259	0.105117	0.0848103	0.101615	0.059524	0.0753311	0.0939545	0.0813256	0.0884775	0.0508691	0.0756317	0.128146	0.092061	0.102569	0.113684	0.132842	0.0866104	0.178417	0.0897128	0.101191	0.119143	0.0954141	0.143848
642	0.120326	0.102442	0.04495	0.068608	0.0617143	0.0799527	0.0467852	0.0792563	0.0507656	0.0813504	0.0841765	0.0882026	0.0497651	0.0838917	0.0585314	0.0837223	0.0202339	0.0874875	0.0627357	0.0768363	0.109377	0.0932602	0.0617499	0.0963574	0.103991	0.10394	0.0831572	0.105085	0.0846374	0.100827	0.0600312	0.0755896	0.0934212	0.0820474	0.0887422	0.0502398	0.0752719	0.127919	0.0918687	0.102556	0.113404	0.132791	0.0864642	0.178324	0.0894172	0.101191	0.118846	0.0952375	0.143786
643	0.120377	0.102238	0.0447923	0.0688373	0.0621196	0.0797791	0.0474041	0.0790327	0.0502287	0.0811797	0.0829093	0.0878114	0.0498851	0.0841269	0.0583981	0.0837905	0.0201195	0.0873168	0.0628628	0.076789	0.109117	0.0932381	0.0617369	0.0961941	0.103754	0.103707	0.0835664	0.105185	0.0846064	0.100223	0.0606581	0.0762729	0.0931347	0.0833583	0.0891569	0.0500284	0.0756066	0.12766	0.091666	0.102551	0.113121	0.132707	0.0863507	0.178151	0.0890968	0.101184	0.118522	0.0950278	0.143685
644	0.120554	0.101609	0.0452766	0.0692028	0.0629744	0.0780233	0.0462872	0.0788899	0.0512956	0.082442	0.0825029	0.0877593	0.0495186	0.0840839	0.0588358	0.0837128	0.0203714	0.0871506	0.0623742	0.0766505	0.108962	0.0933571	0.0617631	0.0956387	0.102888	0.102913	0.0832418	0.105006	0.0850466	0.100047	0.0594907	0.0767018	0.0931157	0.083753	0.0882941	0.0511162	0.0770223	0.127182	0.0913576	0.102322	0.112701	0.132331	0.0860218	0.177565	0.0887996	0.100966	0.118156	0.0945792	0.14327
645	0.120462	0.101147	0.0454695	0.0693195	0.0632969	0.0772609	0.0457932	0.0788067	0.0517345	0.0832965	0.0827902	0.0877635	0.0494422	0.0840176	0.0590585	0.0835817	0.0204909	0.0871245	0.0622239	0.0765999	0.108797	0.0933642	0.0617903	0.0953987	0.102501	0.102444	0.0829239	0.104827	0.0851666	0.0996201	0.0588269	0.0762107	0.0925853	0.0832993	0.0872932	0.0509466	0.0770555	0.126789	0.0910836	0.102084	0.112347	0.132012	0.0857365	0.177078	0.0885143	0.100782	0.117783	0.0942909	0.142916
646	0.120173	0.100811	0.0454464	0.0692521	0.0632249	0.0772302	0.0457589	0.0787679	0.0517073	0.0838422	0.0835854	0.0878092	0.0495796	0.0839345	0.0591214	0.0834121	0.0205123	0.0872018	0.0623234	0.0766142	0.108627	0.0932888	0.061818	0.095392	0.102467	0.102215	0.0826128	0.104651	0.0850499	0.0990104	0.0585355	0.0750455	0.0916812	0.0822237	0.0861958	0.0498515	0.0760684	0.126462	0.0908366	0.10184	0.112043	0.131738	0.0854849	0.176668	0.0882394	0.100623	0.117407	0.0941215	0.142611
647	0.119903	0.101318	0.0455087	0.0692821	0.0633211	0.0773413	0.0459892	0.0788082	0.051829	0.0831278	0.0829624	0.0880386	0.0500962	0.0840745	0.059412	0.0834969	0.0208851	0.0872683	0.0625439	0.0768357	0.108537	0.0933631	0.0621182	0.0955751	0.10295	0.102726	0.082824	0.104693	0.0852009	0.099184	0.0592509	0.0748887	0.0914281	0.082241	0.0858822	0.0489731	0.0758712	0.125886	0.0904203	0.101435	0.111514	0.131126	0.0849569	0.17601	0.0878901	0.1003	0.116826	0.0937429	0.142194
648	0.119836	0.1017	0.0455451	0.0692105	0.0633019	0.0780637	0.0461309	0.0789397	0.0515775	0.0820148	0.0829093	0.0882794	0.0504342	0.084076	0.0595808	0.0834997	0.0210824	0.0874199	0.0628543	0.076983	0.108506	0.0934209	0.062306	0.0958291	0.103141	0.10287	0.0830246	0.104345	0.085054	0.0994879	0.0592538	0.0748954	0.0915504	0.0818511	0.0860733	0.048838	0.0754174	0.125384	0.0900635	0.101099	0.111073	0.130607	0.0845605	0.175379	0.0875722	0.100011	0.116355	0.0934127	0.141826
649	0.120055	0.101885	0.0455428	0.0689898	0.0631125	0.0796731	0.0461413	0.0792018	0.0507848	0.0803513	0.0837119	0.0885363	0.0505125	0.0838735	0.0595726	0.0833783	0.0210229	0.0876967	0.0632965	0.0770213	0.108555	0.093452	0.0623293	0.0961844	0.102903	0.102471	0.0831996	0.103427	0.0844712	0.0999622	0.0582102	0.0751073	0.0921933	0.0808423	0.0869681	0.0497556	0.0745672	0.124983	0.0897877	0.100855	0.110754	0.130217	0.0843495	0.174777	0.087294	0.0997702	0.116034	0.0931495	0.141519
650	0.119461	0.101918	0.0454873	0.0691648	0.0630383	0.0786132	0.0470879	0.0787563	0.0513994	0.0816434	0.0837961	0.0884088	0.0507838	0.0838953	0.0594903	0.0831954	0.0210934	0.0876767	0.0633097	0.07701	0.1081	0.0933648	0.0624048	0.0960671	0.103119	0.102475	0.0827194	0.103761	0.0846449	0.0995452	0.0587408	0.0747138	0.091304	0.0813534	0.0864285	0.0492689	0.0749436	0.124637	0.0895238	0.100617	0.110455	0.129899	0.0841534	0.174414	0.0870091	0.0994565	0.115668	0.0928103	0.1412
651	0.119038	0.102013	0.0454668	0.0693537	0.0628153	0.077507	0.0479316	0.0784418	0.0519	0.083016	0.0835652	0.0882735	0.0510668	0.0839723	0.0595137	0.0831137	0.0211929	0.0876184	0.0632593	0.0770144	0.107772	0.0933411	0.0625039	0.095898	0.103372	0.102512	0.0823324	0.10423	0.0849201	0.098997	0.0593598	0.0742112	0.0904419	0.0819368	0.085688	0.0486367	0.0753017	0.124337	0.0892956	0.1004	0.11018	0.129626	0.0839536	0.174101	0.0867401	0.0991572	0.115321	0.0925088	0.140915
652	0.119661	0.102407	0.0455886	0.0693311	0.0620495	0.077968	0.0478654	0.0789849	0.0511351	0.0827195	0.0828307	0.0883629	0.0512686	0.0840739	0.0599126	0.083381	0.0212991	0.0876361	0.0632948	0.0771001	0.108159	0.0935899	0.0626445	0.0958758	0.103446	0.102383	0.0826494	0.104306	0.0850173	0.0986108	0.0592305	0.0737539	0.0906392	0.0817548	0.0852484	0.0484604	0.0748032	0.124127	0.0891588	0.100232	0.109955	0.129432	0.083724	0.173776	0.0865127	0.0989364	0.115046	0.0923589	0.140729
653	0.119561	0.102375	0.045565	0.0691988	0.0620034	0.0779222	0.0478549	0.0789391	0.0508134	0.082353	0.0827992	0.088473	0.051311	0.0839307	0.0599328	0.0833412	0.0213919	0.0875958	0.063438	0.0771126	0.10801	0.0935618	0.0626642	0.0956519	0.103346	0.10232	0.0825277	0.104248	0.0848787	0.0986841	0.0592991	0.0737704	0.0905221	0.0815877	0.0852076	0.048717	0.0743876	0.123802	0.0888992	0.100001	0.109634	0.129116	0.08345	0.173486	0.0862948	0.0987349	0.11479	0.0921461	0.140541
654	0.119178	0.10213	0.0455033	0.0690549	0.062363	0.0777706	0.0478141	0.0786585	0.0507943	0.081923	0.0831409	0.0885942	0.0512552	0.0836954	0.0597858	0.0831671	0.0214631	0.0875444	0.0635888	0.0770894	0.107666	0.0934198	0.0626205	0.0953895	0.103164	0.102284	0.0822535	0.104084	0.0846447	0.0989769	0.0594242	0.0740405	0.0903316	0.0814549	0.0853926	0.0490878	0.0740909	0.12343	0.0885894	0.0997516	0.109278	0.128758	0.083168	0.173226	0.0860824	0.0985443	0.114547	0.0919069	0.140356
655	0.119692	0.101893	0.0458382	0.0693965	0.0632271	0.0793197	0.0471051	0.0790719	0.0516678	0.0811412	0.0837036	0.0887309	0.0509949	0.0838018	0.0599017	0.0832178	0.0213733	0.0876965	0.063218	0.0770795	0.108162	0.0935632	0.062549	0.0958288	0.103049	0.102168	0.0827453	0.103474	0.0846652	0.0991519	0.0590682	0.0744941	0.0910948	0.0816172	0.0858679	0.0482957	0.0746479	0.123157	0.0883833	0.0996373	0.109047	0.12859	0.0830244	0.173059	0.0858593	0.0983476	0.11433	0.0917075	0.140192
656	0.119582	0.101686	0.0459945	0.069529	0.0631523	0.0795648	0.047041	0.0792962	0.0515896	0.0807658	0.0834636	0.0885774	0.0508625	0.0837016	0.059836	0.0831215	0.021269	0.0875848	0.0631122	0.0768975	0.108188	0.09352	0.0624233	0.0958013	0.102526	0.101636	0.0826913	0.103281	0.0843866	0.0990785	0.0587624	0.0745728	0.0915838	0.0816374	0.0859438	0.0486538	0.0746287	0.122898	0.0881703	0.0994613	0.108795	0.128385	0.082858	0.172838	0.0856417	0.0981468	0.114071	0.0914921	0.139996
657	0.118856	0.101509	0.0459747	0.0694558	0.0621528	0.0785229	0.0476119	0.0793342	0.050574	0.0807894	0.0824312	0.0881373	0.0508561	0.0833973	0.059591	0.0828802	0.02115	0.0872128	0.0632674	0.0765455	0.107752	0.0932926	0.0622438	0.0953132	0.101602	0.100692	0.0820991	0.103498	0.0838128	0.0987606	0.0585067	0.0742825	0.0918022	0.0815178	0.0856264	0.0501463	0.0740428	0.122652	0.08795	0.0992241	0.108522	0.128141	0.0826688	0.172562	0.0854291	0.0979415	0.113769	0.0912606	0.139766
658	0.118723	0.101024	0.0458615	0.0693654	0.0620194	0.0793153	0.0471664	0.0792961	0.050903	0.0815039	0.0822625	0.0883201	0.0509244	0.0833838	0.0596176	0.0828664	0.0211794	0.087356	0.0633139	0.0765685	0.10778	0.0933262	0.0621946	0.0950971	0.101561	0.100598	0.0823608	0.102808	0.0838123	0.0987156	0.0579813	0.0742947	0.091541	0.0808257	0.0855164	0.0488672	0.0737693	0.122438	0.0877149	0.0990399	0.108264	0.127964	0.0824052	0.172482	0.0852519	0.0978353	0.113629	0.0911102	0.139716
659	0.118702	0.100697	0.0457455	0.069263	0.0622287	0.0799149	0.0468473	0.079249	0.051292	0.0819925	0.0821792	0.0884882	0.0509943	0.0834276	0.0596432	0.0828542	0.0212025	0.0874782	0.063314	0.0765937	0.107819	0.0933255	0.0621988	0.0950938	0.101602	0.100746	0.0825696	0.10228	0.0839298	0.0986754	0.0577	0.0742912	0.0912976	0.080484	0.0854054	0.0478253	0.073755	0.122205	0.0874834	0.0988721	0.108034	0.127789	0.0821778	0.172427	0.0850721	0.0977037	0.113486	0.0909325	0.139633
660	0.118799	0.100729	0.0456391	0.0691397	0.062958	0.0798341	0.0469406	0.0791974	0.0515733	0.081927	0.0821161	0.0885249	0.0510555	0.0835339	0.0596216	0.0828073	0.0211888	0.0874746	0.0632426	0.0765608	0.107801	0.0932149	0.0622845	0.0954556	0.101654	0.10122	0.082535	0.102214	0.0841804	0.0985983	0.0579358	0.0742065	0.0911685	0.0809145	0.0852576	0.0476979	0.0741905	0.121928	0.0872604	0.0987263	0.107855	0.127607	0.082031	0.172386	0.0848801	0.0975057	0.113311	0.0906875	0.139456
661	0.118778	0.100588	0.0456254	0.0691416	0.062545	0.0797236	0.0470448	0.0791868	0.0510582	0.0814918	0.0821197	0.0884326	0.0509627	0.0834718	0.0595297	0.0826808	0.0210814	0.0873612	0.0631485	0.0763969	0.107668	0.0931426	0.0621912	0.0954222	0.101417	0.101088	0.082426	0.102128	0.0840614	0.0984817	0.0578814	0.0740884	0.0910647	0.0806784	0.0850469	0.0475499	0.0741719	0.121691	0.0870614	0.0985251	0.107652	0.127458	0.0819016	0.172275	0.084705	0.0973602	0.113147	0.0904879	0.139295
662	0.118701	0.100425	0.0456238	0.069183	0.0619183	0.0794156	0.0471426	0.079178	0.0503673	0.0808924	0.0821547	0.0883093	0.0508338	0.0833528	0.059431	0.0825383	0.0209573	0.0872221	0.0630675	0.0762111	0.107502	0.0930679	0.0620513	0.0952315	0.101122	0.100748	0.0822966	0.102048	0.0838034	0.0983363	0.0576948	0.0740532	0.0910693	0.0803611	0.0849203	0.0474865	0.074015	0.121449	0.0868619	0.0982968	0.107425	0.127282	0.0817582	0.172125	0.0845155	0.0972216	0.112965	0.0902952	0.139117
663	0.118537	0.100407	0.0455443	0.0692242	0.06196	0.07825	0.0471951	0.0791179	0.0500185	0.0800804	0.0822373	0.0882311	0.0507626	0.0832167	0.0594028	0.0824376	0.0208926	0.0871233	0.0630801	0.0761139	0.107359	0.0929279	0.0619571	0.0948927	0.100974	0.100324	0.0821812	0.102019	0.0834434	0.0981162	0.057323	0.0744448	0.091532	0.0806327	0.0852671	0.0478392	0.0738814	0.121132	0.0866259	0.0980251	0.10713	0.126935	0.0815257	0.171902	0.0842364	0.0970398	0.112689	0.0900684	0.138839
664	0.118907	0.101011	0.0454246	0.0691838	0.0624543	0.0783385	0.0473176	0.0789018	0.0504989	0.0803915	0.0825451	0.087997	0.0507292	0.0830635	0.0592198	0.082196	0.0207266	0.0869115	0.0630023	0.0758716	0.10711	0.0927368	0.0618289	0.0945672	0.100992	0.0999704	0.0818106	0.102254	0.0831762	0.0978122	0.0571155	0.0737543	0.0909075	0.0805115	0.0846195	0.047993	0.0731355	0.120881	0.0864109	0.0977979	0.106892	0.126736	0.0813092	0.171691	0.0840205	0.0968475	0.11248	0.0898539	0.138609
665	0.119613	0.101997	0.0452816	0.0690827	0.0632263	0.0792555	0.0474712	0.0785921	0.0515062	0.081439	0.0829958	0.0876681	0.0507198	0.0829035	0.0589418	0.0818684	0.0204973	0.086629	0.0628616	0.0755379	0.106798	0.092516	0.0616787	0.0942634	0.101127	0.0996829	0.0812867	0.102652	0.0829817	0.0974595	0.0570207	0.0723803	0.0895916	0.0801384	0.08333	0.0479934	0.0720204	0.120672	0.0862083	0.0975974	0.106691	0.126633	0.0811029	0.171487	0.0838449	0.096647	0.112315	0.0896463	0.138408
666	0.119161	0.101134	0.0453404	0.0687153	0.0625351	0.0794296	0.0468175	0.0788755	0.0508191	0.0814593	0.0829311	0.0878548	0.0506476	0.0830039	0.0591245	0.0819965	0.0205316	0.0866327	0.0626232	0.0755493	0.106942	0.0925551	0.0615897	0.0946556	0.101468	0.100337	0.0817009	0.102303	0.0833571	0.0974887	0.0570802	0.0732134	0.0902658	0.0803973	0.0834096	0.0469705	0.0731273	0.1204	0.0859565	0.0972802	0.10639	0.126374	0.0809124	0.171265	0.0836071	0.096425	0.112111	0.0894032	0.138186
667	0.118666	0.10083	0.045195	0.0686458	0.0624306	0.07886	0.0467261	0.0787177	0.050669	0.0812913	0.0828984	0.0879414	0.0506525	0.0828893	0.0591473	0.0819497	0.0205351	0.0866398	0.0625987	0.0755334	0.106848	0.0925481	0.061545	0.0945691	0.101397	0.100491	0.0816855	0.102007	0.0833252	0.0974138	0.0568041	0.0732848	0.090276	0.0800723	0.083543	0.0467328	0.0732579	0.120169	0.0857271	0.0970004	0.106138	0.126147	0.0807243	0.171131	0.0834019	0.0962421	0.111954	0.0891832	0.138031
668	0.118118	0.101243	0.0447868	0.06896	0.0630813	0.0773367	0.0473583	0.0779928	0.0512096	0.0808808	0.0829067	0.0878987	0.0507565	0.0824983	0.0589643	0.0816777	0.0204991	0.0866512	0.0628494	0.0754822	0.106449	0.0924815	0.0615574	0.0938672	0.100797	0.100003	0.0811174	0.101782	0.0827691	0.0972051	0.0560976	0.0723752	0.0894319	0.0789974	0.0837456	0.0475045	0.0721313	0.119992	0.0855266	0.0967686	0.105947	0.125961	0.0805395	0.17111	0.0832387	0.0961097	0.111857	0.0889933	0.137965
669	0.118574	0.100873	0.0451308	0.0689691	0.0623918	0.0784132	0.0471541	0.0786004	0.0505764	0.0811241	0.0825033	0.0878499	0.0507935	0.0827313	0.0590474	0.0817976	0.0205416	0.0866336	0.0628241	0.075502	0.106676	0.0923235	0.0615708	0.0943506	0.101111	0.100275	0.0810187	0.102211	0.0831026	0.0971388	0.0566879	0.0730234	0.0900318	0.0797919	0.0836886	0.0472946	0.0729165	0.119776	0.0852515	0.0964861	0.105689	0.125673	0.0804163	0.170758	0.0830719	0.0958066	0.111703	0.0888311	0.137781
670	0.118987	0.100648	0.0454492	0.0689538	0.0619985	0.0791318	0.0468699	0.0790653	0.0502344	0.0812075	0.0823368	0.087803	0.0508199	0.082906	0.0591341	0.0818589	0.0205367	0.0866016	0.0628005	0.0754871	0.10686	0.0922262	0.0615761	0.0947593	0.101244	0.100367	0.081068	0.102388	0.0833324	0.0970607	0.0569852	0.0733508	0.0904295	0.0803264	0.0835726	0.0470642	0.0732681	0.119584	0.0850113	0.0962392	0.105459	0.125396	0.0802714	0.170487	0.0829061	0.0955609	0.111546	0.0886568	0.137603
671	0.11885	0.101139	0.0453774	0.0690054	0.0629468	0.0778004	0.0467357	0.0785859	0.0511506	0.0805958	0.0829624	0.0877638	0.0508476	0.0826614	0.0591161	0.0816003	0.0203751	0.0865445	0.0628987	0.075352	0.106662	0.092326	0.0615598	0.0944636	0.100511	0.0996648	0.0813028	0.101624	0.0829109	0.0968916	0.0559644	0.0721771	0.0896816	0.0793818	0.0834141	0.0471995	0.0716745	0.119474	0.0848959	0.0961086	0.105329	0.125196	0.0800445	0.170567	0.0827459	0.0955389	0.111408	0.0884407	0.137487
672	0.119143	0.101329	0.0451166	0.068723	0.062671	0.0781708	0.046594	0.078602	0.0508147	0.0811283	0.0831749	0.087562	0.0506202	0.0825083	0.0589533	0.0814103	0.0202728	0.0862323	0.0626296	0.0751069	0.106502	0.0920927	0.0613692	0.0943449	0.100525	0.09962	0.081117	0.101762	0.0828235	0.0966469	0.0561767	0.0725279	0.0901881	0.0796385	0.0830628	0.0468945	0.0721365	0.119212	0.0846766	0.0958235	0.105081	0.124985	0.0798506	0.170314	0.0824961	0.0953289	0.111179	0.0881688	0.137245
673	0.11947	0.101354	0.0448797	0.0684163	0.0620958	0.0789976	0.0465359	0.0787749	0.0501734	0.0818592	0.0832185	0.0873439	0.0503558	0.0823768	0.0587313	0.0812335	0.0202009	0.0858846	0.0622905	0.0748547	0.106363	0.0917709	0.0611449	0.0942698	0.100775	0.0998035	0.0808169	0.102176	0.0828305	0.0964409	0.0566635	0.0733398	0.0910309	0.080238	0.0827478	0.0465435	0.0732113	0.1189	0.0844205	0.09549	0.104788	0.124773	0.079681	0.16997	0.082235	0.0950551	0.11093	0.0878992	0.136972
674	0.118662	0.101125	0.0454294	0.0690061	0.0632345	0.0777274	0.0471228	0.0785181	0.0512925	0.0803836	0.083336	0.087529	0.0506389	0.082118	0.0585391	0.0809395	0.0201658	0.0860972	0.0626136	0.0749083	0.106253	0.0918674	0.0612341	0.0939536	0.10038	0.0995714	0.0810217	0.101734	0.0824681	0.0967652	0.0552212	0.0726629	0.0903215	0.0795143	0.0833214	0.0472662	0.0722095	0.11872	0.0842316	0.0953006	0.104564	0.124592	0.0795895	0.17003	0.0821839	0.0949177	0.110841	0.0878322	0.136889
675	0.118783	0.101202	0.0454495	0.0689964	0.0630639	0.0778019	0.0474131	0.0785555	0.0510378	0.0801292	0.0828171	0.0875542	0.0507014	0.0820731	0.0585474	0.080774	0.0201613	0.0860666	0.0626592	0.0748112	0.106211	0.091805	0.0612296	0.0937886	0.1001	0.0995481	0.080804	0.101782	0.0824236	0.096788	0.0552564	0.0723562	0.0899637	0.0792297	0.0830932	0.0469986	0.0719337	0.118551	0.0840408	0.0951046	0.104359	0.124415	0.0794416	0.169957	0.0820327	0.094676	0.110718	0.0876554	0.136733
676	0.119705	0.101544	0.0450126	0.0684695	0.0617645	0.0790373	0.0474472	0.0788468	0.049599	0.0809274	0.0817508	0.0874413	0.0505735	0.0822126	0.0587286	0.0807192	0.0201833	0.0858262	0.0624651	0.074584	0.106226	0.0916055	0.0611443	0.0937539	0.0999187	0.0997052	0.0802225	0.102253	0.0826531	0.0965503	0.056567	0.072369	0.089909	0.079324	0.0821723	0.0458758	0.0722843	0.118393	0.0838486	0.094903	0.104171	0.124243	0.0792452	0.16977	0.0817952	0.0943445	0.110565	0.0873839	0.136516
677	0.11912	0.100691	0.0451529	0.068619	0.0627294	0.0778482	0.0475354	0.0786023	0.0506709	0.0797177	0.081952	0.0876089	0.0507703	0.0822272	0.0586838	0.0810292	0.0200949	0.0859574	0.0626543	0.0745696	0.106484	0.0917397	0.0612463	0.0940438	0.100279	0.099933	0.0806986	0.10149	0.0825901	0.0968118	0.0557128	0.0718422	0.090159	0.0789736	0.0825849	0.0465355	0.0715257	0.118127	0.0835802	0.0946257	0.103953	0.124041	0.0790221	0.169395	0.081591	0.0942005	0.110386	0.0871843	0.136361
678	0.11878	0.100284	0.0452393	0.0686961	0.0634001	0.0770481	0.0472079	0.0783997	0.0513972	0.0789944	0.0824586	0.0876317	0.0508848	0.0821659	0.0585828	0.0811255	0.0200119	0.0859761	0.0626595	0.0745155	0.106597	0.0917928	0.0612684	0.0941454	0.100267	0.0997898	0.0808741	0.100948	0.0824781	0.0969247	0.0551413	0.0713439	0.0901215	0.0786391	0.0827477	0.0467965	0.0708816	0.117881	0.0833442	0.0943781	0.103706	0.123848	0.0787998	0.169109	0.0813955	0.0940449	0.110197	0.0869804	0.136162
679	0.118947	0.100697	0.0451971	0.068607	0.0634244	0.0770538	0.0461961	0.0783035	0.0513745	0.0792081	0.0833777	0.0873965	0.0508405	0.0819885	0.0584055	0.0808438	0.0199459	0.0857839	0.062335	0.0743816	0.106453	0.0916891	0.0611458	0.0939133	0.0996057	0.0990325	0.0804799	0.100853	0.0823065	0.0967574	0.0551862	0.0709307	0.0895901	0.0783622	0.0824063	0.0462763	0.0705026	0.117682	0.0831688	0.0941862	0.103417	0.123674	0.0785818	0.168984	0.0812136	0.0938583	0.109994	0.0867656	0.135887
680	0.119028	0.100711	0.0449302	0.0682368	0.0628588	0.0779295	0.0464056	0.0783909	0.0505999	0.0797016	0.0835663	0.0872198	0.0506785	0.0820381	0.0584692	0.0806556	0.0199536	0.0855823	0.0622638	0.0741906	0.106419	0.0915729	0.0610564	0.0938867	0.0994572	0.0989041	0.0803644	0.101499	0.0823599	0.0958254	0.0554116	0.0712891	0.0895791	0.0784771	0.0817426	0.0453944	0.0710117	0.117408	0.0829465	0.0939649	0.103185	0.123451	0.0784422	0.169046	0.0811012	0.0937163	0.109913	0.0865864	0.135796
681	0.119072	0.100619	0.0446956	0.0678874	0.0623468	0.0788061	0.0469353	0.0785529	0.0499098	0.0801399	0.0834639	0.0871043	0.0505202	0.0820975	0.0585459	0.0805107	0.0199538	0.0854083	0.062258	0.0739907	0.106383	0.0914496	0.0609819	0.0938966	0.0993806	0.0989288	0.0803178	0.102127	0.0824272	0.0949548	0.0555908	0.0718742	0.0898852	0.0787951	0.0813009	0.0448379	0.0717387	0.117132	0.0827319	0.0937485	0.102977	0.123231	0.0783132	0.169092	0.0809968	0.0935851	0.109832	0.0864212	0.135712
682	0.119069	0.100507	0.0447792	0.0678661	0.0625554	0.0788907	0.0475081	0.0788146	0.0501945	0.0801258	0.0829786	0.0871551	0.0504818	0.0819887	0.058453	0.0804384	0.0198612	0.0853424	0.0622581	0.0738116	0.106242	0.091313	0.0609312	0.0938525	0.0991034	0.0989371	0.0802683	0.102016	0.082342	0.0949916	0.0554405	0.0725683	0.0908527	0.0794818	0.0819406	0.0457658	0.0724351	0.116919	0.0825881	0.0935786	0.102806	0.123062	0.0781529	0.168908	0.0808599	0.0934543	0.109638	0.0862758	0.135488
683	0.119082	0.100329	0.0448793	0.0678733	0.0628163	0.0787974	0.0477834	0.0787259	0.0506574	0.080314	0.0825545	0.0872771	0.0506286	0.0819728	0.0584637	0.0805125	0.0198253	0.0854727	0.0624338	0.0738613	0.106245	0.0912339	0.0609323	0.0938304	0.0994342	0.099206	0.080347	0.101766	0.0823004	0.0957396	0.05503	0.0726685	0.091139	0.0793871	0.082233	0.0464725	0.0724952	0.116716	0.0824088	0.0933478	0.102632	0.122903	0.0779433	0.168786	0.0806753	0.0932832	0.109433	0.0860842	0.135282
684	0.11911	0.100133	0.0449917	0.0679015	0.0631215	0.0785616	0.0478877	0.0784527	0.0512166	0.0805965	0.0821871	0.0874275	0.0508655	0.0820054	0.0585209	0.0806586	0.0198248	0.0856979	0.0626932	0.0740241	0.106321	0.0911916	0.0609634	0.0938205	0.100064	0.0995962	0.0804875	0.101447	0.0822777	0.0968203	0.0545037	0.0724186	0.0910128	0.0788526	0.0823117	0.0470083	0.072171	0.116515	0.0822064	0.0930773	0.102451	0.122743	0.0777073	0.16869	0.0804632	0.0930888	0.10922	0.0858666	0.135083
685	0.119244	0.100267	0.0451454	0.0680062	0.0636466	0.0776688	0.0479393	0.0783889	0.0516905	0.0805563	0.0821766	0.0873851	0.0508685	0.0819752	0.0583877	0.0806352	0.0198798	0.0856649	0.0627025	0.0739279	0.106285	0.0912176	0.0610034	0.0938114	0.099979	0.0995642	0.0804562	0.101276	0.082165	0.0967712	0.0544595	0.0719404	0.0904502	0.0783473	0.082103	0.0467895	0.0714557	0.116275	0.0819632	0.0927318	0.102201	0.122497	0.0775029	0.168428	0.0802502	0.0928912	0.108978	0.0856559	0.134839
686	0.119141	0.100304	0.0451971	0.0680999	0.0637824	0.0768354	0.0475934	0.0781175	0.0517994	0.0805847	0.0822011	0.0873423	0.0508564	0.0817943	0.0583137	0.0805775	0.0199347	0.0855847	0.0626922	0.0738485	0.106226	0.0912581	0.0610164	0.093792	0.0998924	0.0994859	0.0803907	0.101141	0.0818594	0.0966537	0.0542887	0.0712887	0.089705	0.0778028	0.0817289	0.046383	0.0705708	0.116066	0.0817765	0.092518	0.102015	0.122306	0.0773319	0.168192	0.0800738	0.0927174	0.108789	0.0854607	0.134634
687	0.118781	0.100236	0.0451378	0.0681817	0.0634947	0.0760653	0.0468161	0.0776204	0.0515113	0.0806875	0.0822636	0.087299	0.0508279	0.0814499	0.058304	0.0804826	0.0199895	0.0854532	0.0626608	0.0737872	0.106142	0.0913145	0.0610002	0.0937615	0.0998045	0.0993572	0.0802878	0.101047	0.0813444	0.0964616	0.0539803	0.0704489	0.0887618	0.077216	0.0811752	0.0457725	0.0695021	0.115891	0.0816511	0.092447	0.101899	0.122172	0.0771973	0.167984	0.0799368	0.0925697	0.108658	0.085282	0.13447
688	0.118869	0.100247	0.0451099	0.0681013	0.0634263	0.0759237	0.0467363	0.0775829	0.0514162	0.0806041	0.0822733	0.0871821	0.0507687	0.0812737	0.0582374	0.0803548	0.0198977	0.085349	0.0625761	0.0736892	0.10604	0.0911617	0.0609262	0.0936256	0.0996954	0.099249	0.0801871	0.101085	0.0812419	0.0963357	0.0539637	0.0701862	0.0885954	0.0769277	0.0809913	0.0456503	0.0692942	0.115727	0.0814578	0.0922141	0.101721	0.121975	0.0770298	0.167861	0.0797662	0.0923565	0.108467	0.0850772	0.134269
689	0.119008	0.100339	0.0450744	0.0680527	0.063383	0.0758467	0.046708	0.0775316	0.0513403	0.0804161	0.0822804	0.0870708	0.0507329	0.0811865	0.0582035	0.0802455	0.0198357	0.0852728	0.0625059	0.0736044	0.105973	0.0910458	0.0608932	0.0934838	0.0996116	0.0991843	0.0800972	0.101102	0.0811893	0.0961074	0.0537874	0.0700527	0.0885164	0.0766926	0.0808491	0.0454621	0.0692046	0.115549	0.0812636	0.0919835	0.101542	0.121776	0.0768607	0.167696	0.0795963	0.0921376	0.10826	0.0848858	0.134092
690	0.119147	0.100583	0.0450152	0.0681102	0.0633411	0.0757586	0.0466243	0.0773421	0.0512594	0.0800496	0.0822945	0.0869883	0.0507543	0.0812486	0.0582524	0.080183	0.0198716	0.0852494	0.0624789	0.0735563	0.105985	0.0910578	0.0609615	0.0933538	0.0995865	0.0992074	0.0800295	0.101039	0.0811454	0.0956459	0.0532022	0.0700577	0.0884393	0.0764996	0.0807082	0.0450183	0.0691629	0.115339	0.0810828	0.0917959	0.101375	0.12159	0.0766956	0.167423	0.0794356	0.0919213	0.108036	0.0847289	0.133974
691	0.119239	0.100743	0.0450335	0.0680996	0.0633488	0.0758135	0.04664	0.0771777	0.051248	0.0799653	0.0824102	0.0870062	0.0506985	0.0811977	0.0582133	0.0801165	0.0198486	0.0852181	0.0624489	0.0735196	0.105952	0.0910536	0.0609813	0.0932861	0.0995304	0.09908	0.0800342	0.101024	0.0810248	0.0954563	0.052929	0.0699988	0.0884406	0.0765391	0.0806562	0.0448096	0.0690578	0.115161	0.0809018	0.0915648	0.101194	0.121418	0.076604	0.167354	0.0793041	0.0917326	0.107895	0.0845747	0.133834
692	0.119254	0.100841	0.0450662	0.0680733	0.063367	0.0759116	0.0466999	0.0770625	0.0512539	0.0799051	0.082563	0.087049	0.0506293	0.0811317	0.0581757	0.080032	0.0198204	0.085192	0.0624356	0.0734912	0.105929	0.0910424	0.0609976	0.0932442	0.099464	0.0989244	0.080061	0.101031	0.0808985	0.0953689	0.0528071	0.0699505	0.0884845	0.0766326	0.0806427	0.0446799	0.0689668	0.115007	0.0807389	0.0913323	0.10102	0.121258	0.0765431	0.167337	0.0791893	0.0915697	0.107795	0.0844201	0.133703
693	0.118943	0.100769	0.0450321	0.06809	0.063348	0.0759732	0.0468079	0.077158	0.0512222	0.079451	0.0827221	0.0870364	0.0506334	0.0811949	0.0583092	0.0798603	0.0198745	0.0852084	0.0625154	0.0734854	0.106031	0.0910239	0.0610847	0.0932227	0.0994012	0.0988994	0.0800699	0.101062	0.0808841	0.0953162	0.0529036	0.0700759	0.0886068	0.0765808	0.0806663	0.0445316	0.0690665	0.114919	0.0806719	0.091172	0.100909	0.121131	0.0765077	0.167207	0.0791081	0.0914909	0.107757	0.0842579	0.133657
694	0.118809	0.100731	0.045008	0.0680568	0.0633518	0.0760346	0.046853	0.0771122	0.051232	0.0794931	0.0825593	0.0869289	0.0506024	0.0811028	0.0582492	0.0798166	0.0197714	0.0850681	0.0624186	0.073324	0.105954	0.0908868	0.0609728	0.0931376	0.0992551	0.0988819	0.0799494	0.100998	0.080773	0.0951967	0.0527655	0.0698897	0.0884699	0.0763551	0.0804732	0.0444486	0.0688711	0.114776	0.0805534	0.0909927	0.100768	0.121001	0.0764097	0.167154	0.0789771	0.0913606	0.107644	0.084079	0.133564
695	0.118803	0.100717	0.0449911	0.0679875	0.063372	0.076096	0.0468524	0.0769642	0.0512717	0.0798943	0.082164	0.0867527	0.0505462	0.0808983	0.0580491	0.0798656	0.0195545	0.0848145	0.0621941	0.0730499	0.105747	0.0906638	0.060717	0.0930064	0.0990489	0.0988699	0.0797352	0.100864	0.0805919	0.0950289	0.0524577	0.0694776	0.0881451	0.0760031	0.0801231	0.0444131	0.0684619	0.114594	0.0803979	0.0908002	0.100607	0.120869	0.0762665	0.167155	0.0788101	0.0911932	0.107476	0.0838882	0.133436
696	0.118649	0.100515	0.0449261	0.0680085	0.0634076	0.0761306	0.0469029	0.076875	0.0512547	0.0796878	0.0821715	0.086725	0.050571	0.0807796	0.0580461	0.079827	0.019571	0.0848101	0.0622437	0.0730058	0.105795	0.0906814	0.0607612	0.0927878	0.099006	0.0987947	0.0797378	0.100791	0.0806697	0.0950001	0.0524685	0.0696735	0.0882529	0.0761454	0.0801712	0.0442996	0.0685328	0.114528	0.0803328	0.0907405	0.100561	0.120807	0.0761151	0.16709	0.0786625	0.0911128	0.107422	0.0837875	0.133323
697	0.118506	0.100386	0.0448736	0.0679753	0.0634128	0.0760553	0.0468914	0.0768363	0.0512568	0.0796172	0.0821462	0.0866857	0.0506071	0.0807452	0.058061	0.0797915	0.0195763	0.0847935	0.0622709	0.0729546	0.105806	0.090663	0.0607691	0.092766	0.0989609	0.0987739	0.079709	0.100742	0.0807102	0.0949436	0.052436	0.0697	0.0882727	0.0761227	0.080111	0.0442205	0.0684994	0.114404	0.0802146	0.0906411	0.100445	0.12071	0.0759701	0.166996	0.078517	0.0910118	0.107338	0.0836722	0.133203
698	0.118379	0.100358	0.0448383	0.067867	0.0633759	0.0758281	0.0467943	0.0768674	0.0512852	0.0797342	0.0820755	0.0866304	0.0506588	0.0808273	0.0581009	0.0797603	0.0195664	0.08476	0.0622674	0.0728935	0.105765	0.0905951	0.0607267	0.0930158	0.0989127	0.0988281	0.0796366	0.100725	0.0806993	0.0948487	0.0523439	0.0694927	0.0881709	0.0758718	0.0799011	0.0441888	0.0683221	0.114202	0.0800231	0.0904868	0.100233	0.120566	0.0758338	0.166862	0.0783745	0.0908822	0.10721	0.0835366	0.133072
699	0.118205	0.100148	0.0448392	0.0679044	0.0634426	0.075801	0.0467593	0.0768297	0.0510743	0.079734	0.0824026	0.0865718	0.0506244	0.0808094	0.0580555	0.0796613	0.0195266	0.0847397	0.0622594	0.0727914	0.105673	0.0905506	0.0607038	0.0926319	0.0988208	0.0985897	0.0795677	0.100686	0.0806512	0.0947282	0.0524138	0.0698134	0.0885703	0.0762318	0.0801253	0.0442969	0.0686218	0.114125	0.0799615	0.090392	0.100109	0.120564	0.0757153	0.16688	0.078299	0.0907982	0.107162	0.0834634	0.133035
700	0.118056	0.0999394	0.0448431	0.0679342	0.0634992	0.0757768	0.0467236	0.0768095	0.0508994	0.0796729	0.0826037	0.086508	0.05058	0.0807557	0.0579982	0.0795345	0.0194767	0.0846949	0.0622357	0.072678	0.105592	0.0904869	0.0606639	0.0922384	0.0987039	0.0983558	0.0794821	0.100638	0.0805572	0.0946234	0.0524856	0.0701089	0.0889504	0.0765854	0.0803387	0.044394	0.0689018	0.114034	0.0798944	0.0903168	0.0999826	0.120545	0.075589	0.166887	0.0782337	0.0907311	0.107113	0.0834235	0.132995
701	0.118006	0.0998358	0.044836	0.0678627	0.0634709	0.0756522	0.0466526	0.0768767	0.0509569	0.0795019	0.0822302	0.0864314	0.050554	0.0806542	0.057953	0.0793657	0.019414	0.0845735	0.0621698	0.0725544	0.105573	0.0903559	0.0605654	0.0921608	0.0985391	0.0982935	0.0793468	0.100573	0.0803523	0.0945772	0.0524746	0.0700469	0.0890044	0.0765904	0.0802864	0.0443848	0.0688681	0.113831	0.0797412	0.0902655	0.0997993	0.120401	0.0754311	0.166776	0.0781614	0.0906872	0.107019	0.0834449	0.132896
702	0.117949	0.0997794	0.0448679	0.0678535	0.0633788	0.0756742	0.0466129	0.0770093	0.050845	0.0794337	0.0821792	0.0863821	0.0505008	0.0806323	0.0579365	0.07928	0.019324	0.0844797	0.0621551	0.072444	0.105433	0.0902765	0.0604915	0.0920929	0.0984391	0.0981512	0.0792491	0.100459	0.0802181	0.0945156	0.0523079	0.0699755	0.0889884	0.0765022	0.0801824	0.0443184	0.0688492	0.113718	0.0796229	0.0902216	0.0997208	0.120346	0.0753229	0.166745	0.0781074	0.0906242	0.106942	0.0833858	0.132858
703	0.117871	0.0997515	0.044908	0.0678643	0.063273	0.0757462	0.0465842	0.0771379	0.0506686	0.079417	0.0822466	0.0863463	0.0504345	0.080637	0.0579225	0.0792365	0.019228	0.0844042	0.0621652	0.0723477	0.105256	0.0902194	0.0604311	0.0920394	0.0983709	0.098007	0.0791648	0.100322	0.0801117	0.0944443	0.0520806	0.0698875	0.0889225	0.0763746	0.0800509	0.0442326	0.0688235	0.113635	0.0795176	0.0901731	0.0996747	0.120314	0.075221	0.166732	0.0780412	0.0905386	0.10686	0.0832755	0.132825
704	0.117647	0.0997805	0.0448579	0.067792	0.0633147	0.0756479	0.0465202	0.0769518	0.0506277	0.079429	0.0820147	0.0863166	0.0503651	0.0805442	0.0578095	0.0792184	0.0191922	0.0843768	0.0621811	0.0723232	0.105252	0.0901453	0.0603872	0.0920743	0.0983135	0.0981839	0.079041	0.100192	0.0799543	0.0943519	0.0519657	0.0696902	0.0887042	0.0762871	0.0798901	0.0442152	0.0686724	0.113455	0.0793804	0.0900511	0.0994769	0.120123	0.0749648	0.166543	0.077788	0.0903294	0.106663	0.0830457	0.132592
705	0.117631	0.0997637	0.0448481	0.06779	0.0629017	0.0756011	0.0466058	0.07701	0.0502921	0.0792152	0.0819925	0.0863529	0.0503932	0.0805597	0.0578275	0.0790803	0.01921	0.084373	0.06219	0.072306	0.105109	0.0901379	0.0603993	0.0919842	0.098282	0.0980729	0.0790037	0.100231	0.0799171	0.0942759	0.0519761	0.0694691	0.0886593	0.076233	0.0797649	0.0442018	0.0685038	0.113313	0.0792427	0.0899219	0.0993312	0.120012	0.0748065	0.166461	0.0776525	0.0901904	0.106527	0.0828864	0.132444
706	0.117807	0.0997048	0.0448755	0.0678531	0.0620697	0.075602	0.04683	0.0772941	0.0496846	0.0787931	0.0821642	0.0864503	0.0505114	0.0806752	0.0579666	0.0788314	0.0192773	0.0843911	0.0621925	0.0722956	0.10484	0.0901919	0.0604632	0.0917785	0.0982742	0.097696	0.0790462	0.100427	0.0799909	0.0942148	0.0521025	0.0692257	0.0887747	0.0762095	0.0796722	0.0441922	0.0683192	0.113205	0.0791045	0.0897859	0.0992335	0.119974	0.0747385	0.166476	0.0776256	0.0901159	0.106448	0.0827921	0.132375
707	0.11774	0.0995609	0.0449073	0.0678421	0.0622839	0.0755477	0.0468151	0.077162	0.049673	0.0788962	0.0821677	0.0864531	0.0505442	0.0807663	0.0581798	0.078968	0.0193699	0.0844578	0.0623485	0.0723576	0.105013	0.0902149	0.0605594	0.0918686	0.0983047	0.0976867	0.0791009	0.100511	0.0799845	0.0942082	0.0520073	0.0692609	0.0887746	0.0762707	0.0796693	0.0441449	0.0682808	0.113076	0.0790778	0.0897766	0.0991676	0.119899	0.0746178	0.166314	0.077489	0.0899813	0.106275	0.082662	0.132203
708	0.11795	0.0995017	0.0448658	0.0678362	0.062361	0.0755927	0.0469853	0.0771484	0.0496898	0.0788179	0.0822251	0.0864473	0.0506132	0.0808033	0.0583806	0.0790451	0.019461	0.0845219	0.0624715	0.0724242	0.105083	0.090245	0.060645	0.0919303	0.0982699	0.0977086	0.0790611	0.100667	0.0800442	0.0943222	0.0523387	0.0693231	0.0890106	0.0763378	0.0796842	0.044146	0.0682777	0.112961	0.0790076	0.0897227	0.0990839	0.119817	0.0745413	0.166234	0.0774011	0.0898833	0.106153	0.0825777	0.132082
709	0.118683	0.099603	0.0446934	0.0678477	0.0620754	0.0758207	0.0475122	0.0773932	0.0496894	0.078357	0.0823976	0.0864365	0.0507565	0.0807468	0.0585512	0.0789728	0.0195462	0.084576	0.0625183	0.0724906	0.104919	0.090291	0.0607084	0.0919079	0.0981145	0.0977444	0.0788521	0.100965	0.0802308	0.0946443	0.0534555	0.0694018	0.0896802	0.0764059	0.0797208	0.0442375	0.0683208	0.112876	0.0788471	0.0895752	0.0989648	0.119724	0.0745492	0.16632	0.0774125	0.0898574	0.106135	0.0825789	0.132064
710	0.118633	0.099628	0.0447224	0.0677945	0.0619805	0.0757546	0.0475163	0.07729	0.0497215	0.0784443	0.0825144	0.0863374	0.0507055	0.0807076	0.058571	0.0789055	0.0194703	0.0845154	0.0624539	0.0724007	0.104956	0.0902256	0.0606627	0.0918299	0.0981304	0.0977896	0.0788834	0.100832	0.0801441	0.0946322	0.0531099	0.0694839	0.089605	0.0763893	0.0797123	0.0442904	0.0682977	0.112758	0.0787212	0.0894891	0.0988743	0.119584	0.0745069	0.166289	0.0773627	0.0898363	0.106098	0.0824891	0.131997
711	0.118495	0.0996334	0.0447751	0.0677467	0.0619814	0.0757434	0.0474625	0.0771906	0.0497587	0.0785662	0.0826128	0.0862707	0.0506523	0.0806965	0.0585721	0.0788824	0.0193994	0.0844235	0.0624019	0.0723108	0.105036	0.0901698	0.0606271	0.0917676	0.0981335	0.0978486	0.0789321	0.100693	0.080009	0.0944944	0.0526205	0.0695012	0.089421	0.0763768	0.079667	0.0442978	0.0682401	0.112659	0.078633	0.0894389	0.0988115	0.119465	0.0744573	0.166241	0.0772879	0.0898036	0.106059	0.0823851	0.131931
712	0.118889	0.0996455	0.0446952	0.0677931	0.0621502	0.0762844	0.0477673	0.0774997	0.0497799	0.0782068	0.0826998	0.0864332	0.0508095	0.0807784	0.0586693	0.0790309	0.0195305	0.0843367	0.0625253	0.0723976	0.105066	0.0902787	0.0607547	0.0918318	0.0978918	0.0979524	0.0787785	0.101018	0.0799897	0.0942308	0.0532061	0.0692554	0.0896413	0.0764761	0.0795249	0.0441664	0.0681185	0.112676	0.0786561	0.0894624	0.0988273	0.119481	0.0744355	0.166253	0.0771824	0.0897189	0.106036	0.0823263	0.131926
713	0.119135	0.0996877	0.0447059	0.0678107	0.0622151	0.0767124	0.0478958	0.0775858	0.0498015	0.0781043	0.0827633	0.0864663	0.0508091	0.0808336	0.0587185	0.0790849	0.0195984	0.0843179	0.0626403	0.0724255	0.105084	0.0902927	0.060838	0.0918278	0.0977769	0.0978751	0.0786022	0.101181	0.0799996	0.0941508	0.0535156	0.069081	0.0897354	0.0764486	0.0793971	0.0441009	0.0680557	0.112611	0.0785776	0.0893446	0.0987608	0.119414	0.074389	0.166248	0.0771085	0.0896435	0.106005	0.0822732	0.131903
714	0.119287	0.099747	0.0447756	0.0678123	0.0622218	0.0770897	0.0479224	0.0775424	0.0498319	0.0781594	0.0828147	0.0864198	0.0507263	0.0808689	0.0587382	0.0790791	0.0196217	0.0843373	0.0627506	0.0724157	0.105094	0.0902477	0.0608915	0.0917907	0.0977345	0.0976971	0.0784139	0.10124	0.0800267	0.0941708	0.0536512	0.0689602	0.089761	0.0763625	0.0792756	0.0440714	0.0680305	0.112501	0.0784401	0.0891467	0.0986478	0.1193	0.074329	0.166232	0.0770547	0.089575	0.105971	0.0822238	0.131869
715	0.119332	0.0997782	0.0449273	0.0678556	0.0623645	0.0779065	0.0480963	0.0776703	0.0500687	0.0782204	0.0829207	0.0863711	0.050988	0.0808204	0.0587522	0.0790299	0.0195039	0.0842667	0.0628716	0.0723714	0.105086	0.090182	0.0608819	0.0919682	0.0975664	0.0977694	0.078274	0.101214	0.0800402	0.0938978	0.053677	0.0690806	0.0900031	0.0767394	0.0790986	0.0439312	0.0680425	0.112504	0.0783832	0.089105	0.0986287	0.119282	0.0743059	0.166221	0.0770143	0.0895338	0.105934	0.0821823	0.131835
716	0.119347	0.0997976	0.0450799	0.0678848	0.0625223	0.0783713	0.0482258	0.0777897	0.0501694	0.0781874	0.0829548	0.0863208	0.0510979	0.0807558	0.0587286	0.0789955	0.0194323	0.0841957	0.06294	0.0723203	0.105093	0.0901136	0.0608128	0.0920377	0.097464	0.0978232	0.0781499	0.101189	0.0800197	0.0937541	0.0536916	0.069059	0.0900729	0.0768217	0.0789438	0.0438037	0.0679422	0.112489	0.0783265	0.0890206	0.0985944	0.119254	0.0742505	0.166214	0.076966	0.0894896	0.105901	0.0821362	0.131831
717	0.119327	0.0998031	0.0452335	0.0678972	0.0626978	0.0784208	0.0483027	0.077899	0.05011	0.0780442	0.0829042	0.0862685	0.051029	0.0806722	0.0586607	0.0789786	0.019415	0.084124	0.0629465	0.0722613	0.105116	0.0900419	0.0606739	0.0919803	0.0974389	0.0978551	0.0780446	0.101166	0.0799591	0.0937629	0.0536929	0.0688704	0.0899399	0.076557	0.0788151	0.0436911	0.0677101	0.112454	0.0782704	0.0888859	0.0985423	0.119215	0.0741573	0.166212	0.0769082	0.0894418	0.105874	0.0820848	0.131864
718	0.119337	0.099535	0.0451979	0.0676828	0.0630082	0.0783113	0.048166	0.0779638	0.0505539	0.0781423	0.0829848	0.0862496	0.0510955	0.080772	0.0586947	0.0790254	0.0193865	0.0841661	0.0629531	0.0722979	0.105213	0.0899459	0.0607118	0.0919927	0.0973591	0.0979945	0.0780688	0.101213	0.0801365	0.0937499	0.0537179	0.0690325	0.0898086	0.0764089	0.0781683	0.0436666	0.0678334	0.112417	0.0782114	0.0888668	0.0985118	0.119167	0.074205	0.16627	0.0768598	0.0894278	0.105933	0.0820391	0.131915
719	0.119367	0.0993335	0.0451753	0.067527	0.0633187	0.0782278	0.0480576	0.0780103	0.0510205	0.0782927	0.0829938	0.086269	0.0511512	0.0808453	0.0586974	0.0790578	0.0193365	0.0842046	0.0629566	0.0723004	0.10528	0.0898396	0.0607545	0.0919916	0.0972864	0.0981219	0.0780431	0.10126	0.0802857	0.0937522	0.053781	0.0691779	0.0897147	0.0763027	0.0776758	0.0437045	0.067951	0.112398	0.0781753	0.0888953	0.0984899	0.119153	0.0742338	0.166305	0.0767971	0.0894027	0.105981	0.082007	0.13195
720	0.119438	0.0993746	0.0452438	0.0675807	0.0635847	0.0782562	0.0480839	0.078028	0.0513771	0.078488	0.0827934	0.0863671	0.0511382	0.0807981	0.0585947	0.0790356	0.01924	0.0841985	0.0629531	0.0721927	0.105251	0.0897171	0.0607522	0.0919367	0.0972476	0.0981866	0.0778598	0.101284	0.0802929	0.0937969	0.0539253	0.0691714	0.0897082	0.076258	0.0777105	0.04386	0.0679412	0.112423	0.0781938	0.0889986	0.0984815	0.119223	0.0741737	0.166269	0.0766981	0.0893408	0.105971	0.0820046	0.131938
721	0.119284	0.0990823	0.0453734	0.0676284	0.0640139	0.0782717	0.0475397	0.0780047	0.0517364	0.0786657	0.0821944	0.0864951	0.051234	0.0808236	0.0585441	0.0791435	0.0193007	0.0841588	0.0629783	0.0721832	0.105491	0.0897654	0.0608226	0.0921814	0.0972171	0.0985007	0.0778187	0.101242	0.0803389	0.0935393	0.0532702	0.0692495	0.0894886	0.0762898	0.0777997	0.0441033	0.0682043	0.112379	0.0781311	0.0889467	0.0984098	0.1192	0.0741023	0.166244	0.076626	0.0892993	0.105987	0.0819399	0.131895
722	0.119074	0.0987336	0.04552	0.0676821	0.064453	0.0781706	0.0468887	0.0779548	0.0520543	0.0788569	0.0815714	0.0866203	0.051336	0.0808753	0.0585217	0.0792891	0.0194193	0.0841255	0.0630011	0.0722132	0.105798	0.08987	0.0609195	0.092502	0.097219	0.0988647	0.0778808	0.101128	0.0803924	0.0932005	0.0523996	0.0693444	0.0892229	0.076344	0.077869	0.0443428	0.0685199	0.11231	0.0780443	0.0888564	0.0983194	0.119155	0.0740282	0.166212	0.0765702	0.0892682	0.106001	0.0818492	0.131843
723	0.119065	0.0988377	0.0456235	0.0677866	0.0645549	0.0773839	0.0469471	0.0778402	0.0521067	0.0791708	0.0817586	0.086656	0.0512149	0.0809134	0.0585488	0.0793542	0.019516	0.0842114	0.0629396	0.0722507	0.105866	0.0899114	0.0610039	0.0925675	0.0974007	0.098934	0.0782382	0.100729	0.0803987	0.0930893	0.0521227	0.0693398	0.0891845	0.0763526	0.0776844	0.0443473	0.0685014	0.112251	0.0780045	0.0889011	0.0982665	0.119192	0.0739641	0.166114	0.0765507	0.0892526	0.105945	0.0817491	0.131804
724	0.119053	0.0988695	0.0457283	0.0678965	0.0643615	0.0769196	0.0470348	0.0777658	0.0520144	0.0795844	0.082004	0.0867352	0.0511373	0.080908	0.0586503	0.0794241	0.0196192	0.0843536	0.0628501	0.0723024	0.105981	0.0899377	0.0611021	0.0926275	0.0977185	0.0990269	0.0785948	0.100621	0.0804653	0.0934059	0.0519127	0.0690849	0.0891444	0.076111	0.0777806	0.0444465	0.0685572	0.112167	0.0779579	0.0888992	0.0982255	0.11919	0.0739511	0.166123	0.0765849	0.0892444	0.105953	0.0816903	0.131822
725	0.119038	0.0988442	0.0458343	0.0680108	0.0639354	0.0767079	0.0471455	0.0777229	0.0518082	0.0800773	0.0822954	0.0868489	0.0510941	0.0808684	0.0588106	0.0794975	0.0197277	0.0845402	0.0627384	0.0723654	0.106135	0.0899521	0.0612114	0.0926832	0.0981442	0.0991385	0.0789514	0.100744	0.0805796	0.0940609	0.051755	0.0686336	0.0891029	0.0756729	0.078098	0.0446202	0.0686713	0.112063	0.0779058	0.0888608	0.0981938	0.119156	0.0739785	0.166215	0.0766617	0.089242	0.106013	0.081664	0.131885
726	0.118948	0.0988997	0.045895	0.0681285	0.0637208	0.076722	0.0471567	0.0777459	0.0517106	0.0800596	0.0822499	0.0867509	0.0511396	0.0807862	0.0588625	0.0794351	0.0197356	0.0845362	0.0627133	0.072333	0.10604	0.0900603	0.061222	0.092649	0.0980662	0.0990197	0.0788663	0.100709	0.0804388	0.0940862	0.0520197	0.0687128	0.0892773	0.0757901	0.0782242	0.0443984	0.0686858	0.111964	0.0778548	0.0889273	0.0981674	0.119172	0.0739049	0.166228	0.0766421	0.0891983	0.105991	0.0816056	0.131851
727	0.118984	0.0992612	0.0459159	0.0682681	0.0636824	0.0768067	0.0475628	0.0778619	0.0517334	0.0800139	0.0826463	0.0865818	0.0512307	0.0807634	0.0589664	0.0793951	0.0197436	0.0845747	0.062767	0.0723334	0.105976	0.0901731	0.0612537	0.0925894	0.0980291	0.0987464	0.0788138	0.100743	0.0803067	0.0942732	0.0526742	0.0687911	0.0895152	0.0759145	0.0784648	0.0442322	0.068395	0.111911	0.0778237	0.0889737	0.098165	0.119198	0.0738499	0.166247	0.0766236	0.0891645	0.105985	0.0815619	0.131828
728	0.11921	0.100081	0.0458785	0.0684405	0.0639022	0.0769907	0.0485675	0.0781158	0.0519337	0.079942	0.0837206	0.0863124	0.051388	0.0808313	0.0591521	0.0793927	0.019755	0.0846828	0.0629368	0.072386	0.105966	0.0902903	0.0613203	0.0924944	0.0980689	0.0982479	0.0788238	0.100886	0.0801954	0.0947227	0.0539031	0.0688518	0.0898422	0.0760327	0.0788837	0.0441615	0.067649	0.111926	0.0778222	0.0889867	0.0981983	0.119236	0.0738259	0.166278	0.0766098	0.089147	0.106004	0.0815412	0.131825
729	0.119406	0.100225	0.0458449	0.0684534	0.0639779	0.077083	0.0487455	0.0781027	0.0519296	0.079626	0.0841036	0.0862612	0.051571	0.0808789	0.0592365	0.0794225	0.0198055	0.0847183	0.0631885	0.0724427	0.105932	0.0903219	0.0613826	0.0923629	0.0981113	0.0981126	0.0788597	0.100973	0.080191	0.0947589	0.0542383	0.068909	0.0901093	0.0761254	0.0790113	0.0441441	0.0674941	0.111894	0.0777848	0.0889674	0.0981554	0.119226	0.0737821	0.166263	0.0765472	0.0891196	0.105944	0.0814914	0.131807
730	0.119672	0.100264	0.0459047	0.0684218	0.0642337	0.0774176	0.0487864	0.0781359	0.0521141	0.0791628	0.0842331	0.0862713	0.0517755	0.0809624	0.0592863	0.0794494	0.019864	0.084691	0.0634607	0.0724811	0.105924	0.0903365	0.0614745	0.092283	0.0980298	0.0981114	0.0788473	0.101169	0.0802235	0.0945886	0.0543651	0.0689438	0.0903095	0.0762021	0.0789655	0.0441605	0.0673735	0.111864	0.0777593	0.0889632	0.0981168	0.119235	0.0737628	0.166274	0.0765106	0.0891145	0.105893	0.081469	0.131829
731	0.120177	0.100447	0.0462583	0.0683603	0.0651633	0.0785874	0.0489697	0.0785024	0.0530416	0.0784005	0.0840422	0.0863239	0.0520299	0.081174	0.0592974	0.0794446	0.0199203	0.0845145	0.0637403	0.0724591	0.10602	0.0903563	0.0616636	0.092393	0.0975535	0.0982825	0.078663	0.101748	0.0802991	0.094051	0.0544544	0.0689098	0.0903387	0.0762456	0.0785723	0.0442474	0.0669493	0.111871	0.0777962	0.0890298	0.098145	0.11934	0.0738356	0.166394	0.0765912	0.0891876	0.105924	0.0815545	0.131992
732	0.120474	0.100602	0.0466262	0.0683596	0.0656474	0.0790697	0.0490322	0.0787573	0.0534416	0.0782421	0.0838329	0.086394	0.0521558	0.0812317	0.0593007	0.0794171	0.0199854	0.0844384	0.0638782	0.0725295	0.106125	0.0903433	0.0617891	0.0924496	0.0973956	0.0984038	0.0785704	0.101964	0.0802838	0.0938467	0.0545269	0.0691616	0.090414	0.0763349	0.0783296	0.0444877	0.0669628	0.111867	0.0778359	0.0890688	0.0981873	0.119382	0.0738763	0.166458	0.0765941	0.0891851	0.105911	0.0815758	0.132041
733	0.120641	0.100703	0.0469572	0.068362	0.0658639	0.0791671	0.048987	0.0789017	0.0535452	0.0784457	0.0836142	0.0865049	0.0521883	0.0812176	0.0593081	0.0793998	0.0200585	0.0844294	0.0639352	0.0726439	0.106245	0.0903173	0.0618853	0.0925011	0.0974137	0.0985495	0.0785269	0.101988	0.080248	0.0937985	0.0544589	0.069536	0.0904579	0.076444	0.0781459	0.0447843	0.0672493	0.11187	0.0778719	0.0890921	0.0982333	0.119389	0.0739039	0.166501	0.0765669	0.0891511	0.105884	0.0815693	0.13204
734	0.120564	0.100339	0.0467789	0.0680368	0.0656591	0.0789375	0.048421	0.0784412	0.0533848	0.0792225	0.0833971	0.0869825	0.0519107	0.0812931	0.0594077	0.0796362	0.0201701	0.0845977	0.0639045	0.0727148	0.106473	0.0903359	0.0620218	0.0928136	0.0975656	0.0992744	0.0785036	0.101975	0.0805177	0.093564	0.0528731	0.069617	0.0898675	0.0765093	0.0777417	0.0448151	0.0680716	0.112011	0.0778474	0.0891006	0.0982359	0.119361	0.0739723	0.166633	0.0766564	0.0892074	0.105971	0.0816244	0.132162
735	0.120358	0.100234	0.0467607	0.0679259	0.0656166	0.0784062	0.0481535	0.0781471	0.0532532	0.0799511	0.0834308	0.0872331	0.0518479	0.0813485	0.0595061	0.0797939	0.0203071	0.0847641	0.063935	0.0728	0.106618	0.090446	0.0621529	0.093002	0.0977572	0.0996706	0.078545	0.101906	0.0806622	0.0934325	0.0521309	0.0696703	0.0894931	0.076584	0.0775912	0.0448871	0.0684899	0.112086	0.0778577	0.0891243	0.0982265	0.119391	0.0740234	0.166682	0.0767021	0.0892401	0.106015	0.081671	0.132225
736	0.120022	0.100387	0.0469032	0.0680301	0.0657371	0.0775743	0.0481857	0.0780206	0.0531508	0.0806307	0.0837158	0.0872555	0.0520007	0.0813837	0.0596031	0.0798726	0.0204694	0.0849285	0.0640269	0.0728995	0.106679	0.0906477	0.0622784	0.0930654	0.0979885	0.0997357	0.0786513	0.101782	0.0806808	0.0934049	0.052234	0.069696	0.0893351	0.0766679	0.0776951	0.0450004	0.0685012	0.112095	0.0779027	0.0891633	0.098205	0.11948	0.0740571	0.166648	0.0767038	0.0892493	0.106017	0.0817089	0.132229
737	0.119913	0.100196	0.0468646	0.0685035	0.0648354	0.0770269	0.0486973	0.0778228	0.0526568	0.0808121	0.0844559	0.0874382	0.0522321	0.0814519	0.0600911	0.0800809	0.0206215	0.085274	0.064295	0.0731594	0.106963	0.0908359	0.0624614	0.0932996	0.0985482	0.099924	0.0790665	0.10183	0.0808199	0.0943858	0.0527086	0.0694106	0.0894419	0.0761486	0.0781414	0.0447977	0.0686429	0.112204	0.0779913	0.0892026	0.0982752	0.119529	0.074041	0.166532	0.0767528	0.0893593	0.106075	0.0816923	0.13224
738	0.119904	0.100206	0.0469055	0.0688711	0.0642057	0.07673	0.0491732	0.0777236	0.0523319	0.0809463	0.0850679	0.087571	0.0525055	0.0815262	0.0605007	0.0802099	0.020745	0.0855819	0.0645873	0.0734062	0.107182	0.0910316	0.0626575	0.0934778	0.0989942	0.100034	0.0794245	0.101974	0.0808637	0.0951318	0.0534121	0.069236	0.0896645	0.0757815	0.0786318	0.044691	0.0685914	0.1123	0.0780805	0.0892388	0.0983362	0.119545	0.0740401	0.166483	0.0767979	0.0894561	0.106151	0.0816841	0.13228
739	0.120051	0.10067	0.0471318	0.0689677	0.0642785	0.0768736	0.0494953	0.0778286	0.0524033	0.081072	0.0853479	0.0875786	0.0528465	0.0816066	0.0606889	0.0801615	0.0208142	0.0857845	0.0648957	0.0735994	0.107236	0.0912436	0.0628687	0.0935174	0.0991606	0.0999708	0.0796169	0.102272	0.0807014	0.0952455	0.054499	0.06933	0.0900675	0.0758124	0.0791484	0.0448246	0.068142	0.112353	0.0781633	0.0892686	0.0983635	0.119503	0.0740773	0.16658	0.0768272	0.0895093	0.106251	0.0817018	0.132375
740	0.120852	0.101147	0.0474601	0.0689323	0.0650832	0.078183	0.0496764	0.0782718	0.0532997	0.0803149	0.0853776	0.0875418	0.0529886	0.0817052	0.060722	0.0801395	0.0208821	0.0857239	0.0649416	0.0736004	0.107196	0.091264	0.0629325	0.0933146	0.0989405	0.09998	0.0791814	0.102751	0.0806831	0.0954453	0.0551533	0.0693478	0.0907971	0.0761642	0.079241	0.0450016	0.0677777	0.112501	0.0783169	0.0894262	0.0984824	0.119641	0.0741723	0.16663	0.0768671	0.0895588	0.106304	0.0817489	0.132498
741	0.121711	0.101579	0.0477899	0.0688687	0.0660132	0.0796011	0.0496477	0.0787347	0.0542877	0.0794905	0.0852783	0.0875142	0.0530682	0.0818213	0.0607287	0.0801463	0.0209546	0.0856347	0.0649344	0.0735652	0.107155	0.0912308	0.0629659	0.0930923	0.0986535	0.100042	0.0786724	0.103209	0.0806999	0.0955694	0.0555297	0.0694383	0.0915015	0.0766178	0.0792163	0.045227	0.0675048	0.112662	0.0784874	0.0895946	0.0986118	0.119814	0.074267	0.166665	0.0769126	0.0896143	0.10634	0.0818029	0.132623
742	0.121872	0.101772	0.0479754	0.0688678	0.0664409	0.0797937	0.0488646	0.0787917	0.0544816	0.0796387	0.084953	0.0875937	0.0531494	0.0819885	0.0608387	0.0802473	0.0210485	0.0857961	0.0650648	0.0736429	0.107245	0.0912295	0.0630734	0.093134	0.0986227	0.100239	0.0787398	0.103295	0.0806679	0.095222	0.0552578	0.069971	0.0916029	0.0770651	0.0792691	0.0456071	0.0675302	0.11274	0.0786312	0.0896249	0.0986552	0.119888	0.0742752	0.166697	0.0769675	0.089702	0.106366	0.081845	0.132709
743	0.121899	0.101377	0.0479836	0.0690294	0.0666829	0.0794432	0.0486029	0.0789648	0.0541842	0.0805346	0.0849549	0.0878195	0.0530331	0.0821033	0.0609217	0.0805322	0.021129	0.0859737	0.0649322	0.0737552	0.10765	0.0912002	0.0631799	0.093458	0.0986838	0.10063	0.0788151	0.102981	0.0809308	0.0948149	0.0545988	0.0703824	0.0914496	0.0773683	0.0791506	0.0458855	0.0682388	0.112868	0.0787584	0.0897115	0.0987179	0.119978	0.074382	0.167014	0.0770623	0.089839	0.106465	0.0819421	0.13285
744	0.121829	0.100604	0.0478772	0.0693014	0.0667888	0.0787391	0.0487001	0.0792123	0.0535715	0.0819097	0.085174	0.08814	0.0527938	0.0821834	0.0609906	0.0809367	0.0212032	0.0861633	0.0646331	0.0738913	0.108259	0.0911544	0.0632871	0.0939649	0.0988158	0.101146	0.0789065	0.102412	0.081385	0.0943799	0.0537049	0.07071	0.0911397	0.0775735	0.0789316	0.0460876	0.0693951	0.113029	0.0788742	0.0898341	0.0987939	0.120077	0.0745513	0.167514	0.077181	0.0900064	0.10661	0.0820733	0.133026
745	0.121385	0.100563	0.0479759	0.0696109	0.0663056	0.0785335	0.0493292	0.0792771	0.0536463	0.0820217	0.0853217	0.0882674	0.0530102	0.0822739	0.0612407	0.0811139	0.0213997	0.0863853	0.0648075	0.0740507	0.108447	0.0912346	0.0634409	0.0941076	0.099407	0.101299	0.0795245	0.102459	0.0814903	0.0945849	0.0540485	0.0708668	0.0915232	0.0776865	0.0794034	0.0458655	0.0698746	0.113091	0.0789584	0.0898579	0.0988837	0.120116	0.0745348	0.167548	0.0771558	0.0900247	0.10664	0.082075	0.133083
746	0.121221	0.10099	0.0484108	0.0699616	0.0662883	0.0785939	0.0500902	0.0793927	0.0543083	0.081864	0.0857705	0.0883064	0.0533554	0.0823327	0.06145	0.081206	0.0215444	0.0864888	0.0651167	0.0741803	0.108607	0.0914271	0.0635658	0.0941659	0.0998267	0.101161	0.079941	0.102725	0.08147	0.0951878	0.0549187	0.0706222	0.0917408	0.0775893	0.0798378	0.0457209	0.0695608	0.113209	0.0790878	0.0899933	0.0990001	0.120225	0.074529	0.167589	0.0771782	0.0900785	0.106683	0.0820973	0.133164
747	0.121413	0.10202	0.0492761	0.0703643	0.0668668	0.0789946	0.0510194	0.0795731	0.0557236	0.0813616	0.086606	0.0882323	0.0538658	0.0823511	0.0616073	0.0811892	0.021623	0.0864408	0.0655993	0.0742721	0.108731	0.0917637	0.0636538	0.0941159	0.100027	0.100652	0.080099	0.103271	0.0812891	0.0962997	0.056463	0.0698651	0.0917468	0.0772237	0.0802253	0.0456748	0.0682347	0.113398	0.0792751	0.0902716	0.0991506	0.120425	0.074537	0.167639	0.0772614	0.0901779	0.106743	0.0821461	0.133278
748	0.122215	0.102586	0.0496962	0.0702533	0.0677443	0.0802144	0.0508922	0.0799137	0.0562183	0.0807014	0.086713	0.0882957	0.054162	0.0824784	0.061684	0.0813845	0.0217718	0.0864444	0.0658209	0.0743347	0.108886	0.0919013	0.0638215	0.0942741	0.0999541	0.100853	0.0800851	0.103823	0.0813102	0.0964754	0.0567147	0.0696444	0.0920499	0.0770882	0.0801159	0.046169	0.0679225	0.113424	0.0793146	0.0903061	0.0991433	0.120499	0.0745406	0.167653	0.0773065	0.0901807	0.106779	0.0822485	0.133352
749	0.122954	0.102942	0.0498286	0.0700167	0.0683666	0.0811272	0.0505434	0.0801443	0.056094	0.0802896	0.0865861	0.0884589	0.0543418	0.0826468	0.0617613	0.0815905	0.0219185	0.0864668	0.0659463	0.0743935	0.10908	0.0919905	0.0640068	0.0944105	0.0998591	0.101303	0.0799888	0.104249	0.0814863	0.096198	0.0564327	0.0698557	0.0923031	0.0771872	0.0798489	0.04661	0.0681462	0.113442	0.0793661	0.0903303	0.099137	0.120575	0.0745662	0.167715	0.077363	0.0902078	0.106839	0.0823557	0.133439
750	0.123272	0.102954	0.0494051	0.0696723	0.0681994	0.0808933	0.0500676	0.0800228	0.0547619	0.0805853	0.086163	0.0888221	0.0543115	0.0828752	0.0618741	0.0817344	0.0220298	0.086516	0.0659332	0.0744551	0.109363	0.0920387	0.0642035	0.0944028	0.0998209	0.102099	0.0797524	0.104346	0.0819779	0.0951454	0.0553183	0.0709589	0.0923003	0.0777955	0.0793855	0.0466813	0.0693296	0.113507	0.0795104	0.0904311	0.0991998	0.120706	0.0746502	0.167913	0.0774651	0.0903386	0.106973	0.0824526	0.133576
751	0.123304	0.102574	0.0494863	0.0698238	0.0675282	0.0798599	0.0501253	0.07999	0.0544074	0.0815729	0.0863214	0.0892963	0.0546945	0.0832426	0.062447	0.0821168	0.0223754	0.0871486	0.0662699	0.074898	0.109824	0.0924325	0.0646265	0.0948973	0.100077	0.102702	0.0799984	0.104537	0.0824827	0.0949382	0.0550867	0.0713672	0.0918194	0.0780742	0.0793645	0.0464825	0.06986	0.11349	0.079531	0.0905146	0.099203	0.120792	0.074671	0.167943	0.0774941	0.0904091	0.107024	0.0824762	0.13358
752	0.123089	0.1021	0.0498126	0.0702086	0.0667981	0.078681	0.0504814	0.0799507	0.0546642	0.0827222	0.0867784	0.0897499	0.0552051	0.0836177	0.0631326	0.0825254	0.0227599	0.087939	0.0667269	0.0754428	0.110273	0.0929176	0.0650864	0.0955259	0.100495	0.103132	0.0804549	0.104748	0.0828888	0.0952	0.0553775	0.071405	0.0912481	0.0781353	0.0796231	0.0462434	0.070035	0.113459	0.0795271	0.0906086	0.0992033	0.120876	0.0746743	0.16794	0.077509	0.0904625	0.107054	0.0824859	0.133549
753	0.121966	0.102179	0.0503408	0.0707344	0.0672264	0.0789477	0.051343	0.0795827	0.0563327	0.0828436	0.0875893	0.089698	0.0553428	0.0836081	0.0631849	0.0823702	0.0226863	0.0880342	0.0669598	0.0755269	0.110068	0.092976	0.0650976	0.0955448	0.101167	0.102896	0.0809319	0.104807	0.0825264	0.0962363	0.0567192	0.0709215	0.091523	0.0776399	0.0805392	0.0465631	0.0696686	0.113589	0.0797356	0.0908338	0.0993708	0.121092	0.074749	0.168229	0.0776513	0.09058	0.107178	0.0826262	0.133663
754	0.121647	0.102656	0.0507094	0.0709544	0.0680508	0.0798933	0.0513964	0.0795747	0.0572156	0.0823684	0.0879546	0.0895375	0.0553769	0.0834893	0.0631427	0.0821841	0.0226447	0.0880092	0.0669913	0.0754531	0.109916	0.092955	0.0650586	0.0951986	0.101421	0.102733	0.0810133	0.104947	0.0822389	0.0968771	0.0572282	0.0705029	0.0920591	0.0772983	0.080912	0.0470148	0.0692895	0.113658	0.0798499	0.0909777	0.099454	0.121234	0.0747568	0.168376	0.0777722	0.0906747	0.107266	0.0826953	0.133749
755	0.122015	0.103475	0.050941	0.0709119	0.0692172	0.0814257	0.0507562	0.0798756	0.057421	0.081382	0.087937	0.0892839	0.0553219	0.0832766	0.0630194	0.0819716	0.0226305	0.0878808	0.06685	0.0752435	0.10981	0.0928657	0.0649765	0.0945396	0.101317	0.102631	0.0807546	0.105155	0.0820155	0.0971779	0.0570221	0.0701392	0.0928209	0.0770879	0.080818	0.0475809	0.0688993	0.113674	0.0798833	0.0910516	0.0994647	0.121312	0.0747071	0.168402	0.0778747	0.0907498	0.107324	0.0827031	0.133809
756	0.123274	0.103635	0.050754	0.0708632	0.0688538	0.0816448	0.0505809	0.080457	0.0567338	0.0816649	0.0872076	0.0897645	0.0554345	0.0836548	0.0634489	0.0825683	0.0229504	0.08815	0.0668127	0.0756373	0.110353	0.0930089	0.0653271	0.0948084	0.101317	0.103289	0.0804562	0.105488	0.0826861	0.0964394	0.0563947	0.0712578	0.0931455	0.0781012	0.0806026	0.0471935	0.0697329	0.113873	0.0800463	0.0911895	0.0995326	0.121487	0.0747609	0.168316	0.0779378	0.090835	0.107429	0.0827994	0.133937
757	0.124019	0.103327	0.0507177	0.0709781	0.0684723	0.0813234	0.0509178	0.0808655	0.0565103	0.0823904	0.0869925	0.0900943	0.0556206	0.0839307	0.0637952	0.0829747	0.0231977	0.0884028	0.066871	0.0759129	0.110765	0.093157	0.0655664	0.0951995	0.101329	0.103762	0.0805235	0.105532	0.0831409	0.0961322	0.0565498	0.0719813	0.0932042	0.0788238	0.0805837	0.0469861	0.0704595	0.113999	0.0801514	0.0912784	0.0995729	0.121597	0.0748504	0.168262	0.0780113	0.0909152	0.107503	0.0828546	0.134022
758	0.12385	0.102298	0.0509579	0.0713621	0.0681669	0.0802069	0.0520659	0.0809684	0.0571101	0.0837559	0.0876708	0.0901248	0.0559155	0.083997	0.0639656	0.083011	0.023302	0.0886007	0.0670789	0.075952	0.110915	0.0932969	0.0655922	0.0957271	0.101354	0.103877	0.0811945	0.105094	0.0831776	0.0966061	0.0580225	0.0719454	0.0928555	0.0789766	0.0808959	0.0471409	0.0709196	0.113991	0.0801524	0.0912822	0.0995641	0.121593	0.0749912	0.168269	0.0781043	0.090986	0.107523	0.0828361	0.134034
759	0.123633	0.103036	0.051778	0.0718994	0.0693682	0.0807673	0.0522956	0.0812696	0.0580785	0.0828464	0.0882288	0.0898069	0.0558933	0.0839051	0.0636741	0.0830195	0.0232743	0.0884506	0.0673169	0.0758333	0.110793	0.0933861	0.0655703	0.0957024	0.101594	0.103471	0.0813542	0.104989	0.0828259	0.0973682	0.0581909	0.0712167	0.0929985	0.0784736	0.0811582	0.0476081	0.0697764	0.113978	0.0801832	0.0913257	0.0996117	0.121653	0.0750381	0.168497	0.0781593	0.0910267	0.107619	0.0828577	0.134113
760	0.123692	0.104074	0.0524054	0.072157	0.07051	0.0816139	0.0521652	0.0815126	0.05856	0.081692	0.0885597	0.0895788	0.055879	0.0839055	0.0635223	0.0830972	0.0233065	0.0883276	0.0675508	0.0757985	0.110741	0.0935312	0.0656582	0.0955933	0.101789	0.103196	0.0813532	0.105186	0.0825448	0.0978308	0.0578462	0.0707623	0.0933318	0.0781111	0.08129	0.0479905	0.0685936	0.113995	0.0802365	0.0913772	0.0996867	0.121728	0.0750631	0.168724	0.0782065	0.091067	0.107712	0.0828969	0.134181
761	0.124779	0.104588	0.0518174	0.0712759	0.0700683	0.0819729	0.0515738	0.081368	0.0569664	0.081708	0.0881803	0.0899871	0.0561781	0.0843781	0.0642863	0.0834463	0.0236712	0.0886153	0.06774	0.0762058	0.111184	0.0939191	0.0661809	0.0956798	0.10163	0.103859	0.0812361	0.106164	0.0828669	0.0969566	0.0568428	0.071914	0.0938998	0.0788429	0.0809979	0.0477821	0.0687096	0.114121	0.0803426	0.0914211	0.0998078	0.121798	0.0750944	0.168749	0.0782593	0.0911322	0.107729	0.0829628	0.134148
762	0.125039	0.104213	0.0520029	0.0715238	0.0694146	0.0813732	0.0521164	0.0814039	0.0574015	0.0827891	0.0886486	0.0903438	0.05638	0.0844856	0.0645502	0.0835774	0.0237217	0.0889264	0.0679399	0.076417	0.11148	0.0940075	0.0662955	0.09592	0.101797	0.10428	0.0814944	0.106303	0.0832152	0.0967449	0.0575351	0.0721096	0.0935921	0.0787708	0.0808801	0.0477408	0.0696447	0.114246	0.0805028	0.0915583	0.0999534	0.121939	0.0751812	0.168753	0.0783162	0.0911275	0.107794	0.0830628	0.134209
763	0.124801	0.103403	0.0526029	0.0723674	0.0687681	0.0803035	0.0531866	0.0815102	0.0589095	0.0843534	0.0895393	0.0906441	0.0565163	0.0843853	0.0645289	0.0835765	0.0236112	0.0892322	0.0681365	0.0765036	0.111665	0.0939344	0.0661894	0.0962297	0.102139	0.104525	0.0819369	0.105984	0.0835255	0.0969495	0.0590612	0.071775	0.0928611	0.0782466	0.080905	0.0478264	0.0709106	0.114368	0.0806842	0.0917406	0.100106	0.12211	0.0752923	0.168745	0.0783738	0.0910996	0.107883	0.0831804	0.134321
764	0.124137	0.103722	0.0528047	0.0724854	0.0701211	0.0803743	0.0523876	0.0811144	0.0591339	0.0839104	0.0894809	0.0905023	0.0564792	0.0842716	0.06448	0.0834411	0.0237715	0.0892275	0.0681759	0.0763742	0.111425	0.0939885	0.0662507	0.0962495	0.102329	0.104128	0.0819076	0.105929	0.0829859	0.097798	0.0585186	0.07164	0.0932795	0.0777863	0.0816251	0.0484194	0.0699884	0.114436	0.0807106	0.091794	0.100138	0.122132	0.0752879	0.16872	0.078403	0.0913303	0.107896	0.0832639	0.134375
765	0.124023	0.104184	0.0525418	0.0722512	0.0707298	0.0811182	0.0518821	0.0811528	0.0586947	0.0836228	0.0893545	0.0905053	0.056446	0.084346	0.0645753	0.0833777	0.0238605	0.0892066	0.0681654	0.076384	0.111309	0.0940445	0.0663802	0.0960269	0.10222	0.103985	0.081552	0.106187	0.0827108	0.0981448	0.0579664	0.0721564	0.0941233	0.0784132	0.082138	0.048526	0.0695834	0.114498	0.0807297	0.0917964	0.100166	0.122136	0.0752295	0.168781	0.0784334	0.0914804	0.107935	0.0833447	0.134444
766	0.12451	0.104803	0.0517712	0.0716323	0.0705215	0.082603	0.0516957	0.0816665	0.0575313	0.0835057	0.0891544	0.0906664	0.0564169	0.0846258	0.0648283	0.0833928	0.0238717	0.0891679	0.0681003	0.0765461	0.111326	0.0941024	0.0665842	0.0955404	0.101787	0.104118	0.0808412	0.106788	0.0827242	0.0979412	0.0574033	0.0733864	0.0954333	0.0802321	0.0824231	0.0481009	0.0697422	0.114555	0.080741	0.0917431	0.10019	0.12212	0.0751122	0.168934	0.0784653	0.0915422	0.108005	0.0834225	0.134529
767	0.12516	0.104427	0.0526836	0.0721731	0.0700986	0.0823146	0.0529076	0.0820593	0.0584314	0.0844078	0.0894681	0.0908281	0.0567618	0.0847437	0.064947	0.083668	0.0239774	0.0893287	0.0682184	0.0767262	0.11189	0.0939297	0.0666165	0.0958859	0.101836	0.104674	0.080783	0.106863	0.0833099	0.0979289	0.0588127	0.0733701	0.0947729	0.0802736	0.0820296	0.0480732	0.070662	0.114542	0.0806885	0.0916715	0.100139	0.122011	0.0752071	0.168836	0.0783866	0.0914223	0.107953	0.0833266	0.134473
768	0.125547	0.10399	0.0534429	0.072717	0.070169	0.0820012	0.0536932	0.082256	0.0591439	0.0848278	0.0897787	0.0908594	0.0570224	0.0847739	0.0649182	0.0838625	0.0240659	0.0894091	0.0683783	0.0768198	0.112297	0.0939009	0.0666347	0.0962758	0.102089	0.10487	0.0810477	0.106683	0.0836278	0.0979902	0.0593718	0.0728084	0.0942259	0.079783	0.0818338	0.0482794	0.0707958	0.114521	0.0806398	0.0916053	0.100098	0.121926	0.0752872	0.168671	0.0783397	0.0913486	0.107943	0.0832711	0.134457
769	0.125329	0.103663	0.0534661	0.0729877	0.0713478	0.0820588	0.0532239	0.082061	0.0589556	0.0839646	0.0899585	0.0906106	0.0570112	0.0846548	0.0646051	0.0838205	0.0240947	0.089269	0.0685836	0.076723	0.112231	0.0942358	0.0666639	0.0965596	0.102663	0.104193	0.0818494	0.106085	0.0832319	0.0981637	0.0576332	0.0713795	0.0943929	0.0785806	0.0822245	0.0488928	0.0690601	0.114498	0.0806148	0.0915551	0.100098	0.121915	0.0752844	0.168422	0.078388	0.0914181	0.108051	0.0833439	0.134563
770	0.125175	0.104308	0.0531884	0.0723298	0.0706707	0.082482	0.0530168	0.0819364	0.0581436	0.082991	0.0896016	0.0906898	0.0572442	0.0848418	0.0649589	0.0840894	0.0241272	0.0893449	0.0687816	0.0769144	0.112443	0.0945476	0.066944	0.0966538	0.102452	0.104412	0.0818004	0.106706	0.0832379	0.0983505	0.0576131	0.0721156	0.0950033	0.0792689	0.0822624	0.0487602	0.0689132	0.114426	0.0806204	0.0915388	0.100093	0.121947	0.0752303	0.168531	0.0783428	0.0913997	0.107964	0.083311	0.134514
771	0.125189	0.105124	0.0529564	0.0716357	0.0695253	0.0827269	0.053043	0.0818883	0.0575512	0.0823577	0.0891751	0.0908771	0.0575012	0.0850528	0.0654202	0.0843737	0.0241517	0.0894957	0.0689385	0.0771388	0.112699	0.0947544	0.0672123	0.0966716	0.101999	0.104918	0.0814895	0.107519	0.0833933	0.0983754	0.0583203	0.0732618	0.0954192	0.0802918	0.0820692	0.0484399	0.0694297	0.11435	0.0806243	0.0915245	0.100071	0.121985	0.0751828	0.168731	0.0782767	0.0913385	0.107823	0.083256	0.134408
772	0.125974	0.104998	0.0535345	0.0724982	0.069391	0.0813369	0.053815	0.0821144	0.0592993	0.0837327	0.0893897	0.0910196	0.0574247	0.0848141	0.0651937	0.0841532	0.0241269	0.0896356	0.0688885	0.0769956	0.112665	0.0944453	0.0669439	0.0966403	0.101741	0.105258	0.0813898	0.107047	0.0835844	0.097521	0.0596544	0.0724974	0.0939694	0.0795221	0.0813179	0.0485254	0.0704826	0.114349	0.0805609	0.0914574	0.0999643	0.121972	0.0752678	0.168739	0.0782754	0.0912165	0.107762	0.0832827	0.134293
773	0.126163	0.104682	0.0535403	0.0727529	0.0701026	0.0805961	0.0533879	0.0817054	0.0596499	0.0843788	0.0898497	0.091085	0.0572765	0.0845181	0.0650905	0.0839148	0.0241147	0.0897147	0.0689349	0.0769496	0.112722	0.0943551	0.0668634	0.096701	0.102176	0.105162	0.0816337	0.106773	0.0836542	0.0973382	0.0594408	0.0720546	0.0933525	0.0785979	0.0814758	0.0488057	0.0704629	0.114317	0.0805017	0.091421	0.0999192	0.121934	0.0752816	0.168724	0.0782542	0.0912802	0.107702	0.0832823	0.134305
774	0.125916	0.104227	0.0531281	0.0725635	0.0714376	0.0803252	0.0520859	0.0808325	0.0589776	0.0844907	0.0904912	0.091094	0.0570759	0.0841801	0.0650775	0.0836631	0.0241117	0.0897492	0.0690517	0.0769746	0.112847	0.0944248	0.0669201	0.0968292	0.103118	0.104747	0.0821295	0.106645	0.0836354	0.0976462	0.0580929	0.071846	0.0933419	0.077561	0.0822998	0.0492292	0.0696581	0.114262	0.0804453	0.0914069	0.0999194	0.121878	0.0752434	0.168691	0.0782183	0.0914794	0.107644	0.083262	0.13441
775	0.124739	0.104899	0.0537117	0.0727094	0.0707537	0.0824404	0.0535527	0.08204	0.0593578	0.0836216	0.0895775	0.0911351	0.057449	0.0846084	0.0652642	0.0840387	0.0241841	0.0896	0.0687015	0.0769984	0.112556	0.0944894	0.066935	0.0961493	0.102526	0.105145	0.0813962	0.107157	0.08319	0.0984412	0.0594959	0.0726933	0.0947201	0.0791827	0.0818828	0.0482469	0.0699417	0.114235	0.080452	0.0914133	0.0999139	0.121868	0.0749955	0.168623	0.0781563	0.0913939	0.107521	0.0832051	0.134414
776	0.124764	0.105236	0.0539403	0.0727725	0.0705751	0.0829752	0.0540001	0.0825341	0.0596815	0.0835232	0.0895131	0.0911738	0.0576481	0.0848388	0.0652407	0.0842163	0.0242016	0.0895449	0.0686461	0.0769915	0.112499	0.0944743	0.0668763	0.0959932	0.102127	0.105469	0.0812138	0.107229	0.0831466	0.0984284	0.059963	0.0727009	0.0950131	0.0796929	0.0814832	0.0480703	0.0702926	0.114195	0.080424	0.0914154	0.0998806	0.121858	0.0748857	0.168595	0.0781411	0.0913573	0.107466	0.0831758	0.134417
777	0.126469	0.1051	0.0536718	0.07272	0.071102	0.081294	0.0530187	0.0820277	0.0599258	0.0845014	0.0906355	0.0912091	0.0576028	0.0847912	0.0649232	0.0841159	0.0241423	0.0896213	0.069003	0.0769417	0.112769	0.0943478	0.0667151	0.0965696	0.102	0.10569	0.0818019	0.106685	0.0836655	0.0972872	0.0591199	0.0715351	0.0937861	0.0786433	0.0811083	0.0490193	0.0707369	0.114135	0.0803475	0.0914112	0.0998085	0.121845	0.0749693	0.168624	0.0781914	0.0913892	0.107508	0.0831853	0.134417
778	0.125861	0.104446	0.0536412	0.0723684	0.0713762	0.0821012	0.0529039	0.0817752	0.0589944	0.0837693	0.0907772	0.090865	0.0576156	0.0846693	0.0652692	0.0840457	0.0241315	0.0893832	0.0689668	0.0768339	0.112721	0.094492	0.0669333	0.0966507	0.102595	0.104933	0.0819668	0.106633	0.0834518	0.0982338	0.0587907	0.072625	0.0948215	0.0790884	0.0820074	0.048881	0.0699712	0.114063	0.0802823	0.0914177	0.0997931	0.121891	0.074918	0.168496	0.0782075	0.0914805	0.107545	0.0831502	0.134367
779	0.125091	0.104101	0.0536659	0.0721011	0.0712328	0.0830698	0.0531166	0.0817292	0.0584627	0.0828304	0.0904748	0.0906467	0.0576417	0.0845929	0.0655747	0.0840019	0.024141	0.0891216	0.0688994	0.0767653	0.112622	0.0946115	0.0671039	0.0965722	0.102828	0.104479	0.0819036	0.106799	0.0832227	0.0988459	0.0587595	0.0736359	0.0957801	0.0796805	0.0824815	0.0487046	0.0694854	0.113986	0.08021	0.0914201	0.0997734	0.12193	0.0748679	0.168376	0.0781859	0.091536	0.10757	0.0831186	0.134321
780	0.12513	0.10494	0.0537186	0.0722427	0.0700303	0.0831161	0.0537934	0.0821379	0.0597303	0.0822382	0.0894394	0.0910011	0.0576737	0.0846891	0.0653939	0.0840176	0.0241821	0.0889681	0.0689597	0.0768421	0.112555	0.0945099	0.0669259	0.0963087	0.101619	0.105438	0.0814189	0.107318	0.0833549	0.0973374	0.0593019	0.0731602	0.095256	0.0798667	0.0810248	0.0490196	0.0704707	0.113905	0.080112	0.0914045	0.0997098	0.121914	0.0748955	0.168368	0.0780754	0.0914552	0.107561	0.0831222	0.134311
781	0.125572	0.104768	0.0535956	0.0725904	0.0708238	0.0820083	0.0533366	0.0817696	0.0596594	0.0836707	0.0904367	0.0911933	0.0576171	0.0845359	0.0654821	0.0839312	0.0242998	0.0893346	0.0690882	0.0769549	0.112821	0.0946121	0.0671236	0.0965362	0.102119	0.105576	0.0816981	0.107248	0.0835108	0.097486	0.0594917	0.0726826	0.0948753	0.0792164	0.0816364	0.0491918	0.070385	0.113856	0.0800536	0.0914487	0.0996685	0.121954	0.0748422	0.168659	0.0780646	0.0915165	0.107575	0.0831023	0.134404
782	0.126087	0.104258	0.0534743	0.072982	0.0722985	0.0807147	0.0525859	0.0811796	0.0591043	0.0856169	0.0920003	0.0912521	0.0575388	0.0842905	0.065684	0.0837897	0.0244307	0.0898417	0.0691962	0.0770476	0.113149	0.0947709	0.0674383	0.0968899	0.103283	0.105308	0.0821926	0.106952	0.0836016	0.09832	0.0595183	0.0722997	0.0946634	0.0783652	0.083005	0.0491826	0.0697851	0.113816	0.080006	0.0915158	0.0996318	0.122019	0.0747536	0.16903	0.0780891	0.0916318	0.107586	0.0830653	0.134529
783	0.125507	0.105039	0.0541261	0.0728746	0.0712914	0.0826825	0.054052	0.08193	0.0599328	0.0834035	0.0898804	0.0907998	0.0576473	0.0842868	0.0657538	0.0835928	0.0243479	0.089369	0.0688228	0.0768021	0.112595	0.0945609	0.0671896	0.0962643	0.103071	0.104909	0.0813377	0.107141	0.0829983	0.0982218	0.0595854	0.072784	0.0953685	0.0792854	0.0822895	0.0481446	0.0691419	0.113706	0.0798877	0.0915323	0.0995425	0.122067	0.0746956	0.168823	0.0780017	0.0916227	0.107472	0.0829735	0.134501
784	0.125503	0.105255	0.0541737	0.0728032	0.0712213	0.0825242	0.0540232	0.0821472	0.0598313	0.0832184	0.0897336	0.0909531	0.0578067	0.084565	0.0657374	0.0838263	0.0243857	0.0894204	0.0690546	0.0769085	0.112681	0.0945645	0.0672516	0.0961487	0.10267	0.105248	0.0814137	0.107487	0.0831727	0.0980771	0.0592069	0.0724696	0.0954005	0.0793449	0.081831	0.0484708	0.0696933	0.113644	0.0798189	0.0915146	0.0994912	0.12212	0.0747026	0.168795	0.0779618	0.0916956	0.107474	0.0829503	0.134577
785	0.126037	0.104943	0.0536558	0.0727652	0.0720271	0.0803778	0.0525958	0.0818655	0.0588597	0.0849308	0.0914329	0.0916729	0.0580136	0.0851069	0.0656405	0.0844625	0.0245364	0.0899616	0.0698527	0.0773439	0.113366	0.0947677	0.067604	0.0965093	0.102094	0.106277	0.0823601	0.10798	0.0840744	0.0978896	0.0584144	0.0714105	0.0948028	0.0785987	0.0816132	0.050075	0.071365	0.113627	0.0797962	0.091465	0.0994753	0.122178	0.0747703	0.168935	0.0779662	0.0918454	0.107583	0.082991	0.13475
786	0.126511	0.104193	0.0538793	0.0723024	0.070896	0.0815176	0.0536311	0.0816574	0.0587079	0.0834392	0.0911371	0.0906816	0.057862	0.0846074	0.0658503	0.0840615	0.0244782	0.0893552	0.0695171	0.0769188	0.113128	0.0946554	0.0674933	0.0965428	0.102605	0.105099	0.0821648	0.106667	0.0833446	0.097959	0.058985	0.0721296	0.0951152	0.0783218	0.0817733	0.0488135	0.0693852	0.11342	0.07958	0.0913292	0.0992528	0.121979	0.0746105	0.168873	0.0778554	0.0917244	0.107428	0.0827837	0.134585
787	0.126551	0.104036	0.0539383	0.0722954	0.0707095	0.0820576	0.0540694	0.0817372	0.0589429	0.0829701	0.0909541	0.0903064	0.0576823	0.0843764	0.065939	0.0838409	0.0244129	0.0890984	0.0693506	0.0766842	0.112915	0.094574	0.0674303	0.0965049	0.102576	0.10469	0.0819326	0.106236	0.0830122	0.0979459	0.0594012	0.0724799	0.0951484	0.0784845	0.0817334	0.0483958	0.0687061	0.1133	0.0794382	0.0912357	0.0990919	0.121876	0.0745131	0.168718	0.0777724	0.0916275	0.107328	0.0826375	0.1345
788	0.125814	0.105001	0.0536151	0.0731587	0.072449	0.0811301	0.0531416	0.0823267	0.0597796	0.0847152	0.0912064	0.0912417	0.0574944	0.0847518	0.065773	0.084067	0.0243593	0.0896064	0.0696214	0.0768942	0.112859	0.0945854	0.0675075	0.0963762	0.101445	0.105922	0.0817678	0.107606	0.0835871	0.0977547	0.0593763	0.0719542	0.0945725	0.0793858	0.0812895	0.0498327	0.0707937	0.11336	0.079454	0.0912291	0.0990665	0.121976	0.0745551	0.168423	0.0777533	0.0916062	0.107358	0.0826308	0.134599
789	0.126474	0.105022	0.0537575	0.0727607	0.0716172	0.080799	0.0535305	0.0814146	0.0596097	0.0843136	0.0913255	0.0912232	0.0578404	0.0845202	0.0660506	0.0839387	0.0245503	0.089667	0.0693338	0.0769473	0.113121	0.0947398	0.0676622	0.096605	0.102221	0.105671	0.0820602	0.107419	0.0832381	0.097526	0.0595184	0.0723926	0.0950075	0.0787638	0.0817242	0.0488797	0.0700432	0.113279	0.0793692	0.0911666	0.0989598	0.122012	0.0744947	0.168767	0.0777432	0.0916602	0.107377	0.0825872	0.13457
790	0.127059	0.104949	0.0539493	0.07224	0.0706051	0.0806797	0.0540056	0.0805911	0.0590979	0.0835976	0.0911243	0.0910221	0.0581854	0.0842689	0.0662419	0.0837737	0.0246609	0.0895955	0.069079	0.0769445	0.113295	0.0948313	0.0677607	0.0967322	0.10304	0.10527	0.0822388	0.107031	0.0828649	0.0974853	0.0595511	0.0726713	0.0954677	0.0780429	0.0821104	0.0477756	0.0690067	0.113165	0.0792766	0.0910847	0.0988467	0.122011	0.074429	0.169146	0.0777168	0.0917279	0.10739	0.0825392	0.134516
791	0.125719	0.10558	0.0537993	0.0726882	0.071845	0.0807372	0.0532959	0.0818734	0.0583729	0.0840955	0.0897841	0.0911854	0.0579026	0.0846415	0.0655675	0.0838713	0.0241608	0.0895065	0.0696039	0.0768967	0.112736	0.0945016	0.0675398	0.0960328	0.101812	0.105975	0.0814251	0.107633	0.0834641	0.0982528	0.058946	0.071182	0.0948494	0.0786897	0.0812745	0.0488278	0.0700998	0.113088	0.0792698	0.0909901	0.0988037	0.121934	0.0744608	0.168914	0.0776148	0.091763	0.107394	0.082516	0.134511
792	0.125734	0.10475	0.0538098	0.0723365	0.0715864	0.0806757	0.0534978	0.0818726	0.0583573	0.0848697	0.0905998	0.0909967	0.0579416	0.0847033	0.0656852	0.0839453	0.0242403	0.0895456	0.0697029	0.0768495	0.112891	0.0945122	0.0676535	0.096214	0.102038	0.105989	0.0815858	0.107223	0.0834448	0.0980453	0.0591553	0.0716169	0.0951972	0.0788978	0.0817559	0.0492044	0.070032	0.113075	0.0792784	0.090962	0.0987896	0.121941	0.074455	0.168905	0.0776061	0.0918274	0.1074	0.0825087	0.134525
793	0.12656	0.103167	0.0539119	0.0715658	0.0704989	0.0806217	0.0542102	0.0811515	0.0587977	0.0856827	0.0925976	0.0906213	0.0581599	0.0845814	0.0662625	0.0840023	0.024662	0.0896322	0.0695571	0.0768078	0.113458	0.0947213	0.067953	0.0969007	0.103086	0.105583	0.0822979	0.106271	0.0830742	0.0973	0.0598197	0.0731467	0.0961011	0.07886	0.0829423	0.0491716	0.069309	0.113104	0.0792942	0.0909733	0.0987956	0.121998	0.0744295	0.169034	0.0776532	0.0919058	0.107412	0.0825125	0.134552
794	0.126571	0.105382	0.0538129	0.0726973	0.0719148	0.0825402	0.0535168	0.0823352	0.0595916	0.083255	0.0906495	0.0910296	0.0578653	0.0846953	0.0660211	0.084004	0.0246318	0.0889339	0.069902	0.0768978	0.11321	0.0946066	0.0677042	0.0965362	0.102137	0.105446	0.0816621	0.107445	0.0835222	0.0982537	0.059178	0.0722024	0.0959141	0.0794739	0.0813443	0.0494118	0.0701764	0.113183	0.0792517	0.0909402	0.0988537	0.121988	0.0744953	0.169193	0.0776454	0.0918784	0.107537	0.0825504	0.134585
795	0.126635	0.105911	0.053858	0.0729859	0.0723703	0.0824424	0.053575	0.0822052	0.0597904	0.0828474	0.0903168	0.0913558	0.0579309	0.0845843	0.0660272	0.0838734	0.024612	0.0888787	0.0699573	0.0769888	0.113273	0.0945486	0.0676865	0.0965602	0.10154	0.105772	0.0815976	0.107737	0.0834951	0.0983862	0.0594259	0.0718222	0.095498	0.0791537	0.0810463	0.0492285	0.0701653	0.11318	0.0792065	0.0908973	0.0987958	0.121888	0.0744933	0.169126	0.0776939	0.0918551	0.107548	0.0825547	0.13456
796	0.126762	0.104423	0.054075	0.072268	0.0716779	0.079942	0.0545301	0.0805097	0.0592788	0.084851	0.0919131	0.0915829	0.0584262	0.0842056	0.0663284	0.0835855	0.0246048	0.0895901	0.0696671	0.0770811	0.113709	0.0945582	0.0679445	0.0970474	0.10136	0.106649	0.0822146	0.106976	0.0829017	0.097541	0.0607342	0.0721163	0.0948119	0.0777224	0.0823002	0.0485409	0.0691055	0.113078	0.0791585	0.0908428	0.0985998	0.121681	0.0744104	0.16879	0.0778093	0.0918368	0.107423	0.0825189	0.134465
797	0.126303	0.105316	0.0538737	0.0725713	0.072068	0.0815063	0.0538275	0.0815189	0.0586543	0.0834099	0.0901695	0.0914339	0.0582883	0.0844332	0.0659628	0.0837715	0.0246523	0.0893822	0.0699722	0.0770228	0.113196	0.0944776	0.0677607	0.0965155	0.102294	0.106066	0.0813035	0.10759	0.08337	0.0978852	0.0591324	0.0713957	0.0955495	0.0788043	0.0815587	0.0485901	0.0698367	0.113135	0.0792298	0.0907923	0.0986828	0.121731	0.0744247	0.168953	0.0777926	0.0917534	0.107379	0.0825401	0.134456
798	0.125926	0.105804	0.053938	0.0727633	0.0721072	0.082587	0.0536079	0.0823391	0.0587352	0.0824727	0.0891548	0.0912507	0.0581814	0.0845938	0.0657316	0.0838857	0.0246325	0.0891996	0.0701657	0.0769062	0.112913	0.0943296	0.0676334	0.0961803	0.102777	0.105731	0.0807798	0.107864	0.0835922	0.0982476	0.0584357	0.0710566	0.0958111	0.0793745	0.0810414	0.0487767	0.0699951	0.113127	0.079238	0.0907244	0.098713	0.121738	0.0744158	0.16905	0.0777407	0.0916633	0.107326	0.082519	0.134434
799	0.125933	0.104548	0.0547672	0.0723567	0.0709635	0.0811746	0.0550734	0.081816	0.0605249	0.0838597	0.090963	0.0911113	0.0583556	0.0843951	0.0660392	0.083673	0.0244351	0.0893786	0.0698971	0.076702	0.113489	0.0940533	0.0677857	0.0966478	0.101816	0.106465	0.0816769	0.106878	0.0828805	0.0982572	0.0608425	0.0719585	0.0944731	0.077896	0.0817123	0.0490467	0.0682075	0.112913	0.0790576	0.0906144	0.098527	0.12156	0.07432	0.168826	0.0776493	0.0915796	0.107226	0.0823795	0.134352
800	0.126088	0.1046	0.0541637	0.0724362	0.0714565	0.0812237	0.0542271	0.0818457	0.0599291	0.0832703	0.0907804	0.0914632	0.0584297	0.0846338	0.0661911	0.083885	0.0246144	0.0891729	0.0700923	0.0769064	0.113595	0.0943717	0.0680049	0.09673	0.102302	0.106069	0.0815022	0.107499	0.0833219	0.098465	0.0601188	0.0719346	0.0952293	0.0788318	0.0816402	0.0487612	0.0693781	0.11286	0.0790769	0.0906091	0.0985397	0.121509	0.0742771	0.168841	0.0775742	0.0915625	0.107211	0.0823485	0.134329
801	0.12629	0.105124	0.0532746	0.0726293	0.0722926	0.0816051	0.0528793	0.081938	0.0587969	0.0822602	0.0900766	0.091835	0.0584524	0.0848798	0.0662392	0.0841084	0.0248221	0.0889016	0.0703378	0.07718	0.113526	0.0947877	0.0681649	0.0966623	0.102982	0.105446	0.0810548	0.108446	0.0839062	0.0984615	0.0585592	0.0717086	0.0963693	0.0801325	0.0813541	0.0484363	0.0711176	0.112848	0.0791425	0.0906215	0.0986006	0.121495	0.0742489	0.168859	0.0775083	0.0915644	0.107217	0.0823525	0.134289
802	0.126413	0.105358	0.0541452	0.0723314	0.071211	0.0804651	0.0541066	0.0810642	0.0602022	0.0834909	0.0910253	0.091114	0.0584005	0.0840927	0.0660208	0.0833542	0.0242761	0.0891716	0.0697518	0.0768733	0.11351	0.0943404	0.0677871	0.0966066	0.101293	0.106186	0.0815473	0.107451	0.0825339	0.0966539	0.0595061	0.0724985	0.0947301	0.0777408	0.0815609	0.0492309	0.0690759	0.112695	0.079005	0.0904864	0.0984725	0.121402	0.0741834	0.168302	0.0774616	0.0915215	0.107146	0.0823094	0.134001
803	0.126384	0.105379	0.0545202	0.0725873	0.0715816	0.0802266	0.0548723	0.0812832	0.0598565	0.0843045	0.091145	0.0911042	0.0584901	0.0840347	0.0660714	0.0832794	0.0241591	0.0893477	0.0696349	0.076788	0.113302	0.0941714	0.0677517	0.0962907	0.101302	0.106311	0.0813157	0.107469	0.0825679	0.0971917	0.0596928	0.0719311	0.0944195	0.077285	0.0812971	0.049018	0.0688206	0.112613	0.0789299	0.0903765	0.0984357	0.121331	0.0741634	0.168356	0.077438	0.0915326	0.107134	0.0822669	0.133953
804	0.126232	0.105231	0.0544993	0.0732878	0.0731179	0.0807069	0.0552699	0.0823782	0.0581117	0.0847837	0.0906011	0.0916643	0.0586933	0.0845608	0.0663376	0.0837486	0.0243854	0.0894488	0.0698936	0.0768798	0.112937	0.0942249	0.0679905	0.0957662	0.102671	0.105944	0.0805041	0.108299	0.0837292	0.0996078	0.0592714	0.0702762	0.095173	0.0783778	0.0806553	0.0479964	0.0699966	0.112587	0.0789045	0.0902864	0.0984718	0.121278	0.0741795	0.168899	0.0774326	0.0915869	0.107169	0.0822247	0.134097
805	0.125465	0.104058	0.0539193	0.0721898	0.0712445	0.081688	0.053331	0.0819355	0.0596056	0.0838996	0.0917734	0.091379	0.058836	0.0849332	0.0665808	0.0839439	0.0249553	0.0896272	0.0706347	0.076961	0.113841	0.0947	0.0684269	0.09674	0.102089	0.106692	0.0816596	0.10759	0.0833985	0.0973937	0.0596866	0.0725425	0.0960829	0.0789604	0.0818858	0.0497018	0.0698237	0.112523	0.0788774	0.090382	0.0984341	0.1214	0.0741423	0.168752	0.0774531	0.0915337	0.107129	0.0823125	0.134107
806	0.125668	0.104012	0.053843	0.0718854	0.0708296	0.0815752	0.052871	0.0814507	0.0602909	0.0835772	0.0923139	0.0913261	0.0589305	0.0849986	0.0666618	0.0839622	0.0249524	0.0896598	0.0707791	0.0769343	0.114155	0.0947987	0.0685566	0.0970544	0.101662	0.106883	0.0822527	0.10748	0.0833205	0.0963262	0.0600172	0.0731577	0.0960957	0.0786208	0.0819506	0.0502116	0.0692752	0.112477	0.0788288	0.0904291	0.0983794	0.121478	0.0740613	0.168689	0.0774309	0.0914949	0.107101	0.0823432	0.134114
807	0.127375	0.105721	0.0545561	0.0728532	0.0727544	0.0797751	0.0547476	0.0809535	0.0596245	0.0841587	0.0918256	0.0916554	0.0589534	0.0845993	0.0664954	0.0837186	0.0240632	0.089467	0.0699952	0.0767433	0.113525	0.0943078	0.0682106	0.0963114	0.101531	0.106186	0.0819199	0.108335	0.0836757	0.0971647	0.0601868	0.071116	0.0947327	0.0768917	0.080175	0.0488018	0.0681973	0.11246	0.0787473	0.0903959	0.0983016	0.121483	0.0739156	0.168778	0.0773427	0.0914818	0.107095	0.0822824	0.13412
808	0.126674	0.104745	0.0547436	0.0732618	0.0721718	0.0816302	0.054281	0.0820925	0.0598195	0.0836862	0.0914559	0.091445	0.0588285	0.0841099	0.0660368	0.0834111	0.0242695	0.0892843	0.0702425	0.076626	0.11363	0.0944278	0.0681805	0.0964092	0.101325	0.106172	0.0810171	0.10767	0.0825469	0.0972964	0.0595021	0.0728484	0.0961413	0.0789929	0.0817203	0.0492137	0.070288	0.112372	0.0786291	0.0903361	0.0981892	0.121431	0.0739357	0.168886	0.0773236	0.091424	0.107127	0.0822887	0.134045
809	0.12575	0.103788	0.0547323	0.0731818	0.0711133	0.0830814	0.0536456	0.0829022	0.0602132	0.0834895	0.0914941	0.0913479	0.0588377	0.08387	0.0658728	0.0832852	0.0247173	0.0892894	0.0706123	0.0766072	0.113729	0.0946051	0.0682854	0.0965002	0.101287	0.106452	0.0805576	0.107237	0.0818438	0.0971542	0.0590658	0.074452	0.0974265	0.0808319	0.0832272	0.0500616	0.071859	0.112323	0.078544	0.0903213	0.0981155	0.12141	0.0739864	0.168987	0.0773191	0.0913905	0.107166	0.0823097	0.13402
810	0.125846	0.104821	0.0544563	0.0719296	0.0703229	0.0805704	0.0541467	0.081461	0.0606267	0.0849342	0.0927604	0.092003	0.0593842	0.0845015	0.0668691	0.0837917	0.0251504	0.0898922	0.0706316	0.0768539	0.113283	0.0945263	0.0685975	0.0959666	0.101848	0.107188	0.0819387	0.108643	0.0835772	0.096636	0.0600406	0.072898	0.0963024	0.0790295	0.0821976	0.0510017	0.0694427	0.11245	0.0785935	0.0904713	0.0981926	0.121524	0.0740158	0.169055	0.0773119	0.0914677	0.107201	0.0823293	0.134216
811	0.126289	0.10463	0.054346	0.0723879	0.071585	0.0812792	0.0547424	0.0819285	0.0602597	0.0836393	0.0919575	0.091506	0.0592857	0.0846636	0.0669718	0.0838621	0.0248319	0.0894198	0.0706227	0.0767889	0.113414	0.0945505	0.0685538	0.0961253	0.102354	0.106178	0.0816336	0.10808	0.0834277	0.096815	0.0593617	0.071972	0.0963363	0.0789009	0.0812771	0.0496966	0.0694931	0.112407	0.0785369	0.0905122	0.0981918	0.121607	0.073802	0.169059	0.0772472	0.0914217	0.107153	0.0822793	0.13424
812	0.126859	0.103955	0.0543686	0.0736241	0.0736682	0.0833257	0.0552782	0.0831975	0.059675	0.0813036	0.0903425	0.0905559	0.0588927	0.084559	0.0665811	0.0836828	0.0242098	0.088516	0.0706158	0.0765744	0.113793	0.0946084	0.0683415	0.0966013	0.102705	0.104539	0.0806041	0.106711	0.0823556	0.09734	0.0581313	0.0715096	0.0968105	0.0794472	0.0805494	0.0475242	0.0705843	0.112294	0.0784428	0.0905024	0.0981605	0.12168	0.0735104	0.169043	0.0771595	0.0913269	0.107078	0.0821999	0.134185
813	0.126757	0.10511	0.0549251	0.0734153	0.0726115	0.0811764	0.0545171	0.0820868	0.0613261	0.0836571	0.0919931	0.0913974	0.0590238	0.0842151	0.0659186	0.0832613	0.024668	0.0891854	0.0708073	0.0765316	0.113504	0.0944263	0.068345	0.0965179	0.101559	0.106272	0.0814706	0.108034	0.0820778	0.0976037	0.0605976	0.0726807	0.0953044	0.0776089	0.0814677	0.0490374	0.0686652	0.112387	0.0785668	0.0905671	0.0982512	0.121811	0.0738097	0.169176	0.0771615	0.091419	0.107208	0.0822084	0.134281
814	0.126887	0.105008	0.0550724	0.0732186	0.0724393	0.0809224	0.0544366	0.0818667	0.0607881	0.0842436	0.0922119	0.0918242	0.0593058	0.0843327	0.0661702	0.0833484	0.0250716	0.0895822	0.0708969	0.0766921	0.11366	0.0946132	0.0685865	0.0963744	0.101732	0.106652	0.0815706	0.108441	0.0826329	0.0979078	0.0613959	0.072716	0.0958279	0.0780431	0.0817911	0.0503269	0.0689516	0.112357	0.0785233	0.0905522	0.0982141	0.121822	0.0738993	0.169028	0.0771252	0.0914459	0.107216	0.0821549	0.134208
815	0.127257	0.103619	0.0548009	0.0730337	0.0731707	0.0826041	0.0550522	0.0825562	0.0580161	0.0830227	0.0909697	0.0918267	0.0597423	0.0849214	0.0673563	0.0839548	0.0254193	0.0896998	0.0708825	0.0770602	0.11427	0.0951771	0.0690709	0.0961697	0.103251	0.105646	0.0808878	0.107909	0.0840411	0.0982556	0.0604877	0.071594	0.098425	0.0807977	0.0815062	0.051383	0.0714884	0.112201	0.0783086	0.0904558	0.0980464	0.121709	0.0737745	0.168592	0.07705	0.091406	0.107099	0.0820382	0.133965
816	0.126793	0.105108	0.0541987	0.0724074	0.0716481	0.0821807	0.0533708	0.0821918	0.0583798	0.0833666	0.0917151	0.091172	0.0591063	0.0845982	0.0668495	0.0835105	0.0247817	0.0895964	0.0710282	0.0765773	0.11356	0.0946871	0.0688768	0.0964895	0.102381	0.106547	0.0811335	0.108396	0.0829718	0.097153	0.0591215	0.0724019	0.0968342	0.079631	0.0815872	0.0492145	0.0709753	0.112227	0.0783483	0.0904499	0.0980487	0.121785	0.0736188	0.168994	0.0769483	0.0913782	0.107161	0.0820803	0.134195
817	0.126944	0.105741	0.0542604	0.0723247	0.0710556	0.0814449	0.0527179	0.0819407	0.0595414	0.0834317	0.0919121	0.0909379	0.0587524	0.0843501	0.0665651	0.0832402	0.0244384	0.0893175	0.0708815	0.0762992	0.11323	0.0943959	0.0686795	0.0965157	0.101938	0.106716	0.0814809	0.108431	0.082477	0.0970616	0.0590777	0.0725598	0.0956473	0.0782505	0.0811828	0.0481799	0.0697927	0.112287	0.0783942	0.0904823	0.0980465	0.121902	0.0736169	0.169234	0.0769363	0.0914442	0.107241	0.08213	0.134364
818	0.128459	0.104169	0.0556941	0.073396	0.0726974	0.080468	0.0545007	0.0821003	0.0617279	0.0826671	0.0906651	0.091656	0.0591492	0.0844132	0.0670205	0.0835016	0.0248551	0.0887332	0.0701292	0.0765792	0.11389	0.0946865	0.068597	0.0958672	0.102765	0.105097	0.0818629	0.107393	0.0835585	0.0992236	0.0617315	0.0710848	0.0960054	0.0771501	0.0797594	0.0499688	0.0678369	0.112384	0.0784077	0.0905744	0.0980058	0.122064	0.0739253	0.169004	0.0771066	0.0916933	0.107328	0.0821666	0.134327
819	0.12755	0.104127	0.0557575	0.0735759	0.0734753	0.0816788	0.055357	0.0825853	0.0605545	0.0825439	0.0907673	0.0918163	0.0595106	0.0845625	0.0673646	0.0833131	0.0251969	0.0890214	0.0704655	0.0768496	0.114286	0.0949858	0.068918	0.096426	0.101951	0.106093	0.0814825	0.107474	0.0829086	0.098793	0.0612186	0.0712507	0.0975465	0.0790239	0.0812413	0.0508206	0.069608	0.112467	0.07841	0.0906414	0.0979968	0.122188	0.0739191	0.169334	0.0770812	0.0916819	0.107286	0.0820687	0.1343
820	0.126437	0.104492	0.055317	0.0732468	0.0734601	0.0828558	0.0554073	0.0828449	0.0589779	0.0827663	0.0913225	0.0918514	0.0596967	0.0846921	0.0675352	0.0831221	0.0253534	0.0895354	0.0711	0.076992	0.114414	0.0951575	0.0692778	0.0969894	0.101117	0.10742	0.0811022	0.107974	0.0821639	0.0977747	0.0598742	0.0721614	0.0989516	0.0810934	0.0831324	0.0511004	0.0716858	0.112527	0.0784138	0.0906838	0.0979948	0.12227	0.0738456	0.169606	0.0769982	0.0916019	0.107227	0.0819582	0.134294
821	0.128023	0.104465	0.0545903	0.0718909	0.0710466	0.0805492	0.0530894	0.0815587	0.0605584	0.0836383	0.0919668	0.0921335	0.0591141	0.0845981	0.0670587	0.0835934	0.0247547	0.0897825	0.0714777	0.0765487	0.113684	0.0947164	0.0692039	0.0957561	0.102647	0.106332	0.0818661	0.108736	0.0835689	0.0979128	0.0594161	0.074078	0.0979198	0.079565	0.082536	0.0501196	0.0695672	0.112502	0.0784406	0.0906475	0.0979793	0.12221	0.07393	0.16877	0.076941	0.0915924	0.107284	0.0819918	0.13437
822	0.127982	0.104687	0.0550986	0.0724397	0.0718201	0.0812849	0.0538954	0.0821156	0.0610388	0.0828507	0.0916416	0.0918168	0.0591152	0.0846024	0.0671155	0.0836646	0.0247695	0.089413	0.0710638	0.0766	0.113767	0.0947021	0.069214	0.0958708	0.102548	0.106359	0.0817225	0.108337	0.0834941	0.0981799	0.0605099	0.0731261	0.0975674	0.0792338	0.0814651	0.0500156	0.0693668	0.112451	0.0784094	0.0906151	0.0979244	0.122206	0.0738266	0.168854	0.0769631	0.0915791	0.107263	0.0819791	0.134398
823	0.126872	0.105055	0.0564013	0.0742282	0.0746643	0.08398	0.0567318	0.0838485	0.0607509	0.0810298	0.090717	0.0911322	0.0595121	0.084671	0.0675265	0.0834737	0.0252056	0.0886645	0.0701589	0.0769893	0.114396	0.094981	0.0692894	0.0968848	0.101397	0.107128	0.0810016	0.10721	0.082449	0.0985398	0.062584	0.0703333	0.0976535	0.0796891	0.0801358	0.0504958	0.0704356	0.112384	0.0783395	0.0905853	0.0978453	0.122237	0.0736024	0.169548	0.0770367	0.0915629	0.107191	0.081936	0.134391
824	0.127593	0.104174	0.0552969	0.0730376	0.0722218	0.0808002	0.0543957	0.0815382	0.059586	0.0839872	0.0928733	0.0924573	0.0598077	0.0846037	0.0674677	0.0837915	0.0257924	0.0899765	0.0716663	0.0774081	0.11464	0.095382	0.0697611	0.0968951	0.10312	0.106996	0.0823269	0.109223	0.083313	0.0991524	0.0606106	0.0732544	0.0966278	0.0787793	0.0822661	0.0502899	0.0696057	0.112423	0.0783168	0.0905549	0.0978966	0.122131	0.0737528	0.169358	0.0769744	0.0915413	0.107152	0.0819601	0.134341
825	0.127689	0.10363	0.0546018	0.0723984	0.0713085	0.0799354	0.0528993	0.0809096	0.0596057	0.0850128	0.0934045	0.0930861	0.0597007	0.0847311	0.0676001	0.0840595	0.0258089	0.0904683	0.0721637	0.0776058	0.114866	0.0955898	0.0699869	0.0967984	0.104017	0.106762	0.0824962	0.109819	0.0840159	0.0991862	0.0598695	0.0741468	0.0971745	0.0788941	0.0832455	0.0508324	0.0691523	0.112418	0.0783044	0.0904997	0.0979136	0.122034	0.0738671	0.169344	0.0769534	0.0915064	0.107148	0.081987	0.134229
826	0.126968	0.10353	0.0544435	0.0724807	0.072389	0.0820877	0.0524972	0.0824763	0.0611759	0.0835103	0.091816	0.0928024	0.0590694	0.0851127	0.0679813	0.084262	0.0250821	0.0898866	0.0713397	0.0775147	0.11507	0.095545	0.0698913	0.0965623	0.10383	0.106396	0.081157	0.108562	0.0845067	0.0984615	0.0607347	0.0723892	0.0997752	0.0803429	0.0827209	0.052353	0.0691854	0.112356	0.0783056	0.0904122	0.0978855	0.121948	0.0739338	0.169559	0.0769864	0.0914541	0.107189	0.0820176	0.134036
827	0.128253	0.105331	0.0557615	0.0729849	0.0737539	0.0824134	0.0549548	0.0827378	0.0607009	0.0839802	0.092295	0.0922148	0.059446	0.0847024	0.0675966	0.0837306	0.0252252	0.0898866	0.0714052	0.0772294	0.114138	0.0950615	0.06976	0.0964225	0.102696	0.107191	0.0811708	0.10898	0.083313	0.0975802	0.0598883	0.0728261	0.0974882	0.0799217	0.0822346	0.0509627	0.0699823	0.112326	0.0783323	0.0903873	0.0978905	0.1218	0.0738735	0.169103	0.0770163	0.0913856	0.107154	0.08201	0.134169
828	0.128792	0.106232	0.0567039	0.0733579	0.0742591	0.0819964	0.0565003	0.0824936	0.0604077	0.0847918	0.0927655	0.0918705	0.0597587	0.0843664	0.0671309	0.0833451	0.0254396	0.0899024	0.0716238	0.0770286	0.113579	0.0947238	0.0696367	0.0962882	0.102038	0.107505	0.0814782	0.109113	0.082567	0.097465	0.0591952	0.0734201	0.0956512	0.0789357	0.0815156	0.0493824	0.0701582	0.112346	0.078386	0.0903786	0.0979308	0.121742	0.0738658	0.168854	0.0770434	0.0913704	0.107133	0.0820209	0.134305
829	0.126496	0.103926	0.0560035	0.0731996	0.0723773	0.0804298	0.054369	0.081492	0.0614778	0.0856203	0.0922988	0.0923033	0.0594589	0.0845745	0.066792	0.083667	0.02546	0.0897077	0.0718562	0.0771373	0.114497	0.0949652	0.0695524	0.0961298	0.103052	0.106047	0.0819665	0.107763	0.0837351	0.0994264	0.0596493	0.0734544	0.0971488	0.0773039	0.0801881	0.0486006	0.0683555	0.112481	0.0784988	0.090386	0.0980487	0.12195	0.074051	0.169441	0.0770639	0.0915027	0.107182	0.0820965	0.134303
830	0.126873	0.104344	0.0557145	0.0731525	0.0727423	0.0813959	0.054661	0.0819352	0.0608017	0.085109	0.0936303	0.0923307	0.0598416	0.0842771	0.067316	0.083444	0.0253211	0.0896785	0.0715912	0.0773931	0.114736	0.0950596	0.0697786	0.0967226	0.102608	0.106803	0.0813779	0.108445	0.0832034	0.0983511	0.0603187	0.0727792	0.0972755	0.0791897	0.0817345	0.0504335	0.0700545	0.112468	0.0785336	0.0902134	0.0980829	0.121919	0.0740816	0.169374	0.0770682	0.0915378	0.107184	0.0819797	0.134357
831	0.128197	0.105733	0.0556265	0.0729986	0.0736675	0.0829608	0.0558774	0.0827615	0.0594821	0.0842007	0.095358	0.0922791	0.060489	0.083901	0.068127	0.0831031	0.0252252	0.0898096	0.0712899	0.0776633	0.114775	0.0951034	0.0701451	0.0974527	0.101852	0.108228	0.0806398	0.109769	0.0821648	0.0964077	0.0608132	0.0720401	0.0967557	0.0818363	0.0840561	0.0528	0.0727098	0.112402	0.0785317	0.0900116	0.098071	0.121788	0.07401	0.169098	0.0770691	0.0915177	0.107165	0.0818141	0.1344
832	0.127801	0.105413	0.0557057	0.071693	0.0713957	0.0806079	0.0560267	0.0816817	0.0591018	0.0846891	0.0940982	0.0929569	0.0608636	0.0845893	0.0682354	0.0836611	0.0259701	0.0905943	0.0723398	0.0775524	0.115544	0.0952446	0.0705329	0.0967306	0.103518	0.10738	0.0822991	0.109208	0.0828895	0.0979647	0.0592413	0.0731245	0.0958827	0.0785652	0.0827021	0.0505156	0.0709697	0.112412	0.0785099	0.0901849	0.0979866	0.121704	0.0736809	0.169405	0.0770988	0.0914031	0.107152	0.0819163	0.134181
833	0.128169	0.105758	0.0556763	0.0720491	0.0718004	0.0810361	0.0553944	0.082017	0.0601075	0.0838777	0.0929757	0.0926104	0.0605514	0.0847951	0.0680529	0.0838676	0.0260441	0.090126	0.0717503	0.0774433	0.115158	0.09514	0.0702746	0.0966449	0.103336	0.107304	0.0823119	0.108936	0.0834726	0.0986819	0.0601039	0.0725089	0.096349	0.0781005	0.0812973	0.0491454	0.0693002	0.112407	0.0785606	0.0902712	0.0979099	0.121723	0.0736624	0.169048	0.0771039	0.0913421	0.107077	0.0819401	0.13416
834	0.129208	0.106685	0.0555522	0.07386	0.0745488	0.0839001	0.0540828	0.0835911	0.0623317	0.0819343	0.0919781	0.0913671	0.0596374	0.0845784	0.0676151	0.0837665	0.0255303	0.0885616	0.0697277	0.0773352	0.113761	0.0948197	0.0694499	0.097116	0.101535	0.107903	0.0808818	0.108918	0.0839335	0.0986617	0.0630951	0.0704047	0.0979964	0.0800993	0.0798536	0.0485774	0.0676985	0.11239	0.0786748	0.0902817	0.0978397	0.121831	0.0739155	0.168111	0.0770874	0.0913278	0.106949	0.0818954	0.134311
835	0.127303	0.105127	0.0557676	0.0736662	0.0745019	0.0823469	0.0553652	0.0821085	0.0602621	0.0849262	0.0940789	0.0921807	0.0602085	0.0841794	0.0679703	0.0833912	0.0250598	0.0896871	0.0703836	0.0775797	0.114602	0.094713	0.0699788	0.0966747	0.102448	0.106585	0.0810334	0.109553	0.0828568	0.0990795	0.063525	0.0732644	0.0968231	0.0806197	0.0823391	0.0510551	0.070699	0.112555	0.078673	0.0901964	0.0979486	0.121943	0.0740424	0.169083	0.0772271	0.0914811	0.107293	0.081943	0.134481
836	0.126952	0.104691	0.0555731	0.073168	0.0734455	0.081242	0.0553744	0.0814336	0.0592398	0.0858744	0.0942687	0.0927425	0.060358	0.0843016	0.068243	0.0835129	0.0251861	0.0904236	0.071351	0.0777514	0.115341	0.0948754	0.0704208	0.0967673	0.103046	0.106373	0.0815753	0.109684	0.0827778	0.0989128	0.0624534	0.0741974	0.0966161	0.0801185	0.0832826	0.0515253	0.0713349	0.112651	0.0786828	0.0902144	0.0979943	0.12202	0.0740327	0.169648	0.0772691	0.0915776	0.107467	0.0819953	0.134568
837	0.129407	0.10631	0.0546716	0.0723087	0.070919	0.0812067	0.0530688	0.0823315	0.0602773	0.0830251	0.0910331	0.0927303	0.0596964	0.0853072	0.0683187	0.084484	0.0263067	0.0903084	0.0726413	0.0777748	0.115743	0.0954711	0.0706165	0.0978163	0.102918	0.108145	0.0826538	0.108922	0.084476	0.0977345	0.0590618	0.0715359	0.0982255	0.0780175	0.0813506	0.0484131	0.0676761	0.112619	0.0787195	0.0904117	0.0979213	0.122035	0.0738036	0.16939	0.0771362	0.091566	0.107321	0.0820483	0.134516
838	0.128706	0.106755	0.0551717	0.0732229	0.0728227	0.082747	0.0532808	0.0832694	0.0616888	0.0821081	0.0920491	0.0921357	0.0599216	0.0849298	0.0683246	0.0840793	0.0262209	0.0901651	0.0715801	0.0777726	0.115273	0.0950642	0.0705152	0.0978495	0.102372	0.108416	0.0819039	0.109444	0.083676	0.0979373	0.0605314	0.0708179	0.0970182	0.0789765	0.0816203	0.048951	0.068906	0.112698	0.0787826	0.0904908	0.0980377	0.122034	0.0739693	0.169641	0.0772612	0.0915707	0.107432	0.0821195	0.134651
839	0.127629	0.106325	0.0559019	0.0741006	0.0747261	0.0835538	0.054269	0.0834667	0.0622227	0.0822332	0.0936272	0.0917057	0.0603271	0.0844306	0.0681849	0.0835583	0.0257815	0.0898893	0.0705612	0.0777264	0.114826	0.0946195	0.0703514	0.0975214	0.102153	0.108115	0.0811861	0.109809	0.0828012	0.098727	0.0623324	0.0712931	0.0960911	0.0800022	0.0821046	0.0502809	0.0705731	0.112785	0.0788564	0.0905628	0.0981894	0.122085	0.0741696	0.169867	0.0774295	0.0916024	0.107587	0.0821857	0.134825
840	0.128111	0.103815	0.0561562	0.073184	0.0724631	0.0802222	0.0557388	0.0809398	0.0592156	0.0843504	0.0932625	0.0924253	0.0605539	0.0847791	0.0675874	0.0838994	0.0251867	0.0891708	0.0718878	0.0775459	0.115281	0.0949767	0.0702405	0.0968305	0.103515	0.107132	0.0822903	0.108404	0.0839808	0.100352	0.0607995	0.0742929	0.0987869	0.0784086	0.0813238	0.0510647	0.0692436	0.112798	0.0789416	0.0907148	0.0982891	0.122336	0.0741262	0.169523	0.0775125	0.0917158	0.10766	0.0822145	0.134964
841	0.12832	0.1047	0.055678	0.0732241	0.0729267	0.0809256	0.0549833	0.0814816	0.0598858	0.0836592	0.0933824	0.0925123	0.0603473	0.0851281	0.0679619	0.083992	0.0256171	0.0895297	0.072237	0.0777451	0.11557	0.0952622	0.0705433	0.0972012	0.10316	0.107628	0.0819265	0.109012	0.0836602	0.099075	0.0606055	0.0736372	0.0984015	0.0793398	0.0816467	0.0504113	0.0687782	0.112842	0.0790308	0.0907107	0.0983333	0.122525	0.0742064	0.169789	0.0774829	0.091873	0.107792	0.0823176	0.135113
842	0.128385	0.107256	0.0549397	0.0737475	0.0747528	0.0836816	0.053244	0.0836169	0.0624583	0.0816587	0.0936798	0.0922805	0.0599505	0.085446	0.0688261	0.0839543	0.0265493	0.0904471	0.072059	0.0781035	0.115753	0.0954937	0.0710362	0.0980349	0.101979	0.10882	0.0808656	0.110599	0.0826224	0.096458	0.0611222	0.0711628	0.096456	0.0814421	0.0824866	0.0491016	0.068795	0.112903	0.0791209	0.0906373	0.0983464	0.122674	0.0743343	0.170366	0.0773996	0.0920432	0.107948	0.0824526	0.135247
843	0.12868	0.105174	0.0568053	0.0731692	0.0731262	0.0818602	0.0562732	0.0827949	0.0613511	0.0846626	0.0923371	0.0927661	0.0605186	0.0852208	0.0685068	0.0841121	0.025998	0.0903124	0.0724323	0.0774884	0.11573	0.0954897	0.07072	0.0964489	0.103419	0.107426	0.0821831	0.109144	0.0839366	0.0993037	0.0606927	0.0732	0.0978955	0.0788115	0.0813903	0.0505495	0.0686993	0.112966	0.0791805	0.090893	0.0983654	0.122704	0.0740781	0.170249	0.0774968	0.0919957	0.107922	0.0823998	0.135062
844	0.128201	0.104683	0.0571125	0.0731939	0.0725488	0.0817972	0.0566147	0.082762	0.0611441	0.0854209	0.0930204	0.0927596	0.0607686	0.0852984	0.0682248	0.0843983	0.0256928	0.0901014	0.0723241	0.0775836	0.115514	0.0956584	0.0706508	0.0964575	0.103816	0.107447	0.0823811	0.109208	0.084401	0.100473	0.0604531	0.0736921	0.0985769	0.0790559	0.0812852	0.0510811	0.0688746	0.113002	0.0792442	0.0910583	0.098393	0.12275	0.0740909	0.170215	0.0776151	0.0921078	0.107951	0.0824445	0.135163
845	0.126861	0.105962	0.0556865	0.0738889	0.0731287	0.0836874	0.053966	0.0836056	0.0619346	0.0836876	0.0959529	0.0922064	0.0606644	0.0857125	0.0679844	0.0848273	0.0256605	0.0898058	0.0716812	0.0784683	0.115085	0.0960191	0.0708561	0.0982384	0.10305	0.109041	0.0813333	0.11096	0.083918	0.0997762	0.0604226	0.0724607	0.0984083	0.0824956	0.0822804	0.0505886	0.06935	0.11301	0.0793125	0.0911232	0.0984302	0.122815	0.0744028	0.170273	0.0777566	0.0923972	0.108041	0.0825973	0.135583
846	0.128972	0.104928	0.0572755	0.0742694	0.0742891	0.0818912	0.0564697	0.0824155	0.0615545	0.0844836	0.093827	0.0931654	0.061286	0.0852907	0.0690468	0.0845777	0.0264205	0.0907558	0.0727126	0.0787671	0.115914	0.0963219	0.0712545	0.0976674	0.104237	0.107942	0.082676	0.109748	0.0845166	0.0995005	0.0614138	0.0734425	0.0987195	0.079357	0.0817502	0.0511333	0.0702248	0.113036	0.0793859	0.0908504	0.0984237	0.122974	0.0745838	0.170413	0.077807	0.092322	0.108122	0.0825404	0.135599
847	0.129754	0.104555	0.0584297	0.0742286	0.0743822	0.081281	0.0584414	0.0820985	0.0610912	0.0848963	0.092317	0.0936432	0.0614094	0.0850109	0.0696693	0.0843815	0.0267162	0.09125	0.0734821	0.0787526	0.116387	0.0963685	0.0713767	0.097285	0.10457	0.107333	0.0830381	0.10912	0.0849176	0.0990847	0.0619405	0.0733906	0.0984548	0.0775276	0.0812169	0.0509326	0.0700809	0.113118	0.0794845	0.0908067	0.0984481	0.123155	0.0746027	0.170379	0.0778312	0.0923506	0.108226	0.0825506	0.135638
848	0.126784	0.106187	0.0578852	0.07335	0.0720169	0.0841452	0.0579567	0.0841759	0.0607345	0.083836	0.0934179	0.0926937	0.0602684	0.0852466	0.0690032	0.0844693	0.0258015	0.0904377	0.073258	0.0781996	0.115767	0.0958708	0.0708487	0.0978916	0.102559	0.108453	0.0806734	0.110491	0.0846176	0.0982746	0.0611818	0.0705422	0.0968221	0.0801732	0.0810614	0.0488559	0.0676193	0.113316	0.0796356	0.0913454	0.0985503	0.123361	0.0743	0.169945	0.0778204	0.0926945	0.10838	0.0827582	0.135823
849	0.127598	0.10557	0.0571464	0.0731296	0.0732436	0.082525	0.0562858	0.0827827	0.0617406	0.0845933	0.0925981	0.0930384	0.0607048	0.0851139	0.0692648	0.0844709	0.0261864	0.0906893	0.0724186	0.0783692	0.115941	0.0959997	0.0710499	0.0970892	0.10338	0.107752	0.0816382	0.110113	0.0843435	0.0986475	0.0615755	0.0729722	0.0988131	0.0803302	0.0827439	0.0508344	0.0698288	0.113334	0.07969	0.0914871	0.0985107	0.123363	0.0745165	0.170357	0.0778981	0.0925229	0.108462	0.0829035	0.135635
850	0.129436	0.104784	0.0567342	0.0733526	0.075211	0.0804469	0.0549796	0.0810907	0.0627884	0.0853273	0.0916009	0.0935729	0.0615023	0.0849674	0.0696521	0.0844873	0.0267594	0.0910203	0.0717323	0.0787052	0.116208	0.0961934	0.0713831	0.096233	0.104723	0.10685	0.083232	0.109467	0.0841694	0.0993491	0.0620687	0.0760841	0.101086	0.0798445	0.0842569	0.053471	0.0725514	0.113316	0.079731	0.0915094	0.0984522	0.123341	0.0748264	0.170872	0.0779778	0.092288	0.108499	0.0829573	0.135427
851	0.129422	0.107426	0.0584522	0.074679	0.0741388	0.0845257	0.0579117	0.0844684	0.0613903	0.0823977	0.0933789	0.092631	0.0611866	0.0854552	0.0689256	0.0847457	0.0258336	0.0897327	0.0730491	0.0785387	0.115451	0.0955304	0.0710171	0.0977931	0.103387	0.108359	0.0817526	0.110745	0.0844845	0.0995036	0.0608613	0.0725983	0.0978487	0.0806931	0.0813024	0.0517666	0.0689668	0.113456	0.0798835	0.0916518	0.0985644	0.123581	0.0746326	0.170301	0.0778971	0.0927055	0.108432	0.0826394	0.135831
852	0.129493	0.107321	0.0577907	0.0746789	0.0743026	0.0835843	0.0571191	0.0834277	0.0617324	0.0835442	0.0941128	0.0933959	0.061813	0.08563	0.069629	0.0850184	0.0264833	0.0905336	0.0737446	0.0790871	0.115837	0.0962044	0.0717224	0.0986681	0.1041	0.109717	0.0825404	0.110954	0.0852056	0.0999019	0.0615619	0.0730459	0.0983425	0.0801213	0.0813113	0.0518251	0.0693392	0.113498	0.0799439	0.0916856	0.0986398	0.123692	0.0747583	0.170452	0.0778898	0.092998	0.108598	0.0827411	0.135997
853	0.129628	0.10517	0.0553614	0.0736931	0.0753871	0.0789225	0.0535633	0.0791136	0.0633733	0.0877232	0.0940678	0.09543	0.0631391	0.0855728	0.0713953	0.0853013	0.0283035	0.0928878	0.0739777	0.0801664	0.117069	0.0978721	0.0732239	0.0990324	0.106337	0.110962	0.085014	0.110369	0.0862284	0.100485	0.0636906	0.0764204	0.101614	0.0785004	0.0835206	0.0531932	0.0726551	0.113467	0.079936	0.0916388	0.0986881	0.123708	0.0751218	0.171139	0.077937	0.0931981	0.108938	0.0831547	0.135985
854	0.127962	0.105128	0.0574409	0.0740311	0.0732274	0.0831662	0.0566995	0.0828277	0.0618476	0.0840834	0.0947518	0.0939295	0.0618373	0.0857476	0.0699697	0.0850028	0.027428	0.0913469	0.0738449	0.0791737	0.116794	0.0965427	0.0720953	0.0988391	0.103966	0.107847	0.0819657	0.110955	0.084397	0.0980713	0.0610319	0.072235	0.0978378	0.0802246	0.0824624	0.0519249	0.0689031	0.113529	0.0800163	0.0917904	0.098813	0.123798	0.0747158	0.170323	0.0779787	0.0929492	0.108713	0.0830163	0.136134
855	0.127526	0.105685	0.0582108	0.0735541	0.0717279	0.0840022	0.0575384	0.0838262	0.061236	0.0832326	0.0947929	0.0933272	0.0614136	0.0860253	0.069481	0.0850436	0.0269801	0.0905826	0.073796	0.0786468	0.116681	0.09607	0.0716696	0.0989204	0.102782	0.10711	0.0812074	0.11151	0.0840257	0.0976634	0.0611631	0.0717174	0.0973614	0.0807531	0.0822109	0.0520249	0.0679539	0.11359	0.0801102	0.0919243	0.0988882	0.123872	0.0746726	0.169991	0.0780134	0.0928558	0.108696	0.0830311	0.136274
856	0.12883	0.107093	0.057115	0.0719286	0.0711563	0.0799902	0.0551061	0.0809543	0.0619153	0.0863276	0.0939237	0.0940034	0.062239	0.086445	0.070325	0.085565	0.0271441	0.0909263	0.0738672	0.0787865	0.116797	0.0968165	0.0722451	0.0993902	0.103287	0.109741	0.0836962	0.112011	0.0857276	0.100083	0.0652305	0.0763834	0.101548	0.0795766	0.0831028	0.0540595	0.0709618	0.11365	0.0802226	0.092032	0.0988924	0.123922	0.0751433	0.170348	0.0780379	0.0929833	0.108972	0.0832623	0.136401
857	0.129997	0.107076	0.0577155	0.0734793	0.0733537	0.0825092	0.0565308	0.0826783	0.0607686	0.0845046	0.0945066	0.0943717	0.0625787	0.0868071	0.0703675	0.0859505	0.0279164	0.0919455	0.0739903	0.0797641	0.117689	0.09732	0.0728147	0.0988466	0.105186	0.10903	0.0834389	0.11149	0.0854048	0.099968	0.0621766	0.0738046	0.0993833	0.080452	0.0831865	0.0520814	0.0693839	0.113797	0.0804301	0.092259	0.0990816	0.124118	0.0752346	0.171016	0.0781384	0.093397	0.109003	0.0833735	0.13655
858	0.130257	0.106937	0.058317	0.0747515	0.0748311	0.0842996	0.0579783	0.0841662	0.0596123	0.082439	0.0949247	0.0942067	0.0625979	0.0868501	0.0701812	0.0860119	0.0282124	0.0921791	0.0740198	0.0802958	0.117899	0.0974253	0.0730083	0.0983917	0.106287	0.108263	0.0829409	0.111007	0.084951	0.0995768	0.0598914	0.0718637	0.097619	0.0809366	0.0830192	0.0507568	0.0678166	0.113915	0.0806	0.0923886	0.0992642	0.124258	0.0752568	0.171431	0.0781869	0.0937009	0.108989	0.0834325	0.13662
859	0.127958	0.107243	0.057956	0.0733907	0.0726045	0.080239	0.0572826	0.082339	0.0594627	0.0824856	0.0940265	0.0926672	0.061956	0.0859961	0.0697816	0.0852046	0.0267741	0.0897443	0.0737472	0.0790453	0.115691	0.0965061	0.0721064	0.0987684	0.104249	0.109211	0.08329	0.111213	0.0852573	0.0998211	0.0639003	0.0758772	0.100621	0.0791107	0.0825812	0.0536163	0.0688943	0.113898	0.080603	0.0921645	0.0993184	0.124154	0.07529	0.170921	0.0780403	0.093516	0.108979	0.0834057	0.136447
860	0.128855	0.10621	0.0574407	0.0736998	0.0737079	0.0814813	0.0568689	0.0821985	0.0608192	0.0841378	0.0945178	0.0933572	0.0610433	0.0854815	0.0698166	0.084997	0.0272051	0.0904122	0.0737816	0.0792045	0.116225	0.0965622	0.0722459	0.0987403	0.104706	0.108457	0.0827115	0.110296	0.0844496	0.100127	0.0627133	0.0742984	0.0997499	0.0799778	0.0830544	0.0519364	0.0702616	0.113978	0.0806583	0.0923029	0.0994116	0.124279	0.0751222	0.171222	0.0781653	0.0935517	0.109141	0.0834807	0.136514
861	0.130799	0.104894	0.0571199	0.0746923	0.0759819	0.0850076	0.0568392	0.0830315	0.0626885	0.0862722	0.095562	0.0948458	0.0602323	0.0852121	0.0700279	0.0850824	0.0282594	0.0922732	0.0739502	0.0798534	0.117857	0.0969982	0.0727796	0.0985833	0.105989	0.107162	0.0818947	0.109146	0.0833889	0.100438	0.0597941	0.0708783	0.0973203	0.0819162	0.0838884	0.0488496	0.0714781	0.114091	0.0807206	0.0925683	0.0995076	0.124458	0.0749161	0.171774	0.0783865	0.093644	0.109358	0.0835863	0.136669
862	0.128151	0.106885	0.0592744	0.0745523	0.0741493	0.0858426	0.0590943	0.0853489	0.0624483	0.0854425	0.0954618	0.0937613	0.0615605	0.0857118	0.0699363	0.08522	0.0267572	0.0913195	0.0739922	0.0787688	0.117398	0.0966131	0.0723272	0.0990293	0.103817	0.108416	0.082988	0.110808	0.0849208	0.10049	0.063952	0.0753147	0.0977851	0.0815865	0.0839174	0.0529688	0.0698053	0.114071	0.0806118	0.0923885	0.0994507	0.124115	0.0752539	0.171025	0.0782815	0.093282	0.109306	0.083517	0.136564
863	0.128198	0.107355	0.0590531	0.0747204	0.0743427	0.0845386	0.0581827	0.0847685	0.0629701	0.0854943	0.0942563	0.0941334	0.0623763	0.0862968	0.0701451	0.0857202	0.0271466	0.0917243	0.0739344	0.0792526	0.117697	0.0968544	0.0725895	0.099055	0.104231	0.109464	0.0835498	0.111409	0.0854814	0.100562	0.0637249	0.0758325	0.099329	0.081927	0.0844438	0.0535083	0.0704166	0.11408	0.0806159	0.0923172	0.0994454	0.124015	0.0753803	0.170944	0.0783192	0.0933479	0.1092	0.0834797	0.136508
864	0.130795	0.106378	0.056579	0.0751834	0.0764623	0.0812061	0.0542739	0.0814428	0.0642244	0.0863835	0.0919933	0.0958863	0.0627021	0.0869612	0.0706381	0.0865632	0.0293295	0.0934169	0.0737823	0.0812241	0.118714	0.0976888	0.0735285	0.098683	0.107097	0.110311	0.083605	0.111001	0.0851175	0.100653	0.0593446	0.0726427	0.101915	0.0829041	0.0854454	0.0506613	0.0731969	0.114116	0.0807268	0.0923487	0.099489	0.124143	0.0753068	0.171495	0.0784921	0.0938191	0.109041	0.0834725	0.136497
865	0.131019	0.105658	0.0582467	0.074882	0.0745519	0.0841059	0.0571626	0.0837959	0.0619663	0.0843885	0.0952747	0.0938369	0.0626513	0.086582	0.0693352	0.0860386	0.0279244	0.0909899	0.0740274	0.0802098	0.118096	0.0963957	0.0728337	0.0992977	0.106365	0.108222	0.0826366	0.109924	0.0856812	0.10075	0.060468	0.0729549	0.099324	0.0830855	0.0829161	0.0525825	0.0707549	0.114114	0.0807471	0.092354	0.0995521	0.124031	0.0755738	0.171851	0.0785266	0.0938087	0.109328	0.08364	0.136583
866	0.130477	0.105805	0.0587067	0.0747873	0.0739907	0.08454	0.0578924	0.0843153	0.0612875	0.0838339	0.0962606	0.0931753	0.0626007	0.0864321	0.069237	0.0857829	0.0274862	0.0901955	0.0743764	0.0798658	0.117717	0.0961123	0.0727228	0.0996407	0.105877	0.107896	0.082784	0.110161	0.0857268	0.100546	0.0618164	0.0741161	0.0986363	0.0822126	0.0822735	0.0532256	0.0701299	0.114207	0.080821	0.0923702	0.0996375	0.124057	0.0756116	0.171894	0.0786116	0.093838	0.109551	0.0837687	0.136698
867	0.128825	0.107505	0.0564764	0.0751586	0.0763539	0.0797526	0.0538822	0.0808241	0.0638873	0.0862319	0.0923989	0.0954943	0.0625955	0.0868251	0.0715506	0.0861817	0.0292371	0.0928639	0.0748623	0.0810992	0.11797	0.0979239	0.0738707	0.099365	0.106267	0.111135	0.0850888	0.112876	0.0847177	0.099792	0.0629322	0.0764071	0.102023	0.0795336	0.0854829	0.0509637	0.0734302	0.114476	0.0810025	0.092409	0.0997608	0.124366	0.0751916	0.171388	0.0788041	0.0939959	0.109605	0.0838057	0.136856
868	0.131149	0.107568	0.0581392	0.0748045	0.0747724	0.082763	0.0564023	0.0831535	0.0633417	0.0863006	0.0952635	0.0947523	0.0628127	0.0864324	0.0708903	0.0857004	0.0282689	0.0926426	0.074826	0.0802947	0.118053	0.0972979	0.0734637	0.0985578	0.106275	0.109266	0.0833356	0.110802	0.0838535	0.102146	0.0632356	0.0733395	0.0990736	0.0802821	0.0848696	0.0515995	0.0705306	0.114585	0.0811314	0.092504	0.0998836	0.124451	0.0756111	0.171845	0.0791142	0.0939337	0.109848	0.0841205	0.137069
869	0.133117	0.107299	0.0599498	0.0743704	0.0731374	0.0860198	0.059224	0.0857648	0.0624921	0.0860183	0.0981212	0.0937436	0.0631287	0.086201	0.0700271	0.085425	0.0272643	0.091953	0.0746457	0.0794622	0.118254	0.0965471	0.0729868	0.0982697	0.106091	0.107299	0.0816244	0.108764	0.0837983	0.103729	0.0633319	0.0707184	0.0960748	0.0815476	0.0834906	0.0525827	0.0677357	0.114659	0.0812418	0.0926028	0.100001	0.124497	0.0760955	0.172254	0.0793879	0.0939085	0.110089	0.0844445	0.137292
870	0.128938	0.107593	0.0577503	0.0744601	0.0758774	0.0809979	0.0555137	0.0826093	0.0640897	0.0870383	0.0929753	0.0952603	0.0635725	0.0875584	0.0718446	0.087033	0.0293228	0.0927603	0.0744953	0.0809269	0.119118	0.0981651	0.074061	0.100742	0.105574	0.110944	0.0848666	0.112507	0.0868956	0.0985258	0.0635408	0.0761992	0.100297	0.0808493	0.0835123	0.0515458	0.0726353	0.114777	0.0813342	0.0926487	0.100095	0.124644	0.0758513	0.171335	0.0793687	0.094292	0.110095	0.0844737	0.137488
871	0.128043	0.107125	0.0583074	0.0753911	0.0772058	0.082117	0.0563726	0.0830025	0.0632202	0.0878937	0.0933746	0.0954163	0.0635098	0.0872187	0.0708194	0.0867658	0.028989	0.0927614	0.0743076	0.0809199	0.118847	0.0976232	0.0736235	0.0999047	0.105805	0.110936	0.0847228	0.112114	0.0864309	0.0996135	0.0630694	0.0757637	0.101246	0.0810057	0.0836749	0.0518369	0.0718584	0.114835	0.0814196	0.0927181	0.100107	0.124721	0.075908	0.171076	0.079382	0.0943295	0.110069	0.08431	0.137447
872	0.129201	0.106236	0.0604037	0.0767267	0.0775282	0.0867158	0.0597993	0.0854433	0.0610133	0.0884609	0.0970643	0.0947277	0.0631099	0.0859211	0.0682231	0.0854319	0.0272896	0.0922317	0.0741204	0.0800577	0.117941	0.0958615	0.0723405	0.0972116	0.106463	0.108743	0.0826195	0.109344	0.0839304	0.104319	0.0622603	0.0719621	0.10017	0.0816514	0.0839099	0.0529098	0.0678856	0.114868	0.0815101	0.0928124	0.100085	0.124764	0.0761249	0.171262	0.0794141	0.0941664	0.110037	0.0840473	0.137274
873	0.130216	0.1067	0.0577035	0.0749583	0.0751443	0.0816471	0.0555926	0.0833927	0.0637973	0.0845964	0.095739	0.0943094	0.0622756	0.0873293	0.0709082	0.0868773	0.0290139	0.0911395	0.0745622	0.080923	0.119032	0.0975165	0.0736798	0.0999869	0.105954	0.109402	0.0847254	0.11212	0.0864436	0.100615	0.0635123	0.0769143	0.0999819	0.0810582	0.0836908	0.0525482	0.0730402	0.11523	0.081824	0.0931479	0.100488	0.125041	0.0756325	0.172255	0.0794055	0.0944112	0.110304	0.0843365	0.137518
874	0.131241	0.108423	0.0578231	0.0751427	0.0754975	0.0794443	0.0555134	0.0825462	0.0647072	0.0847241	0.0951758	0.0943924	0.0623295	0.0874612	0.0717134	0.0870477	0.0291486	0.0911528	0.074372	0.0811028	0.11869	0.0980937	0.074026	0.100615	0.105461	0.110099	0.0844587	0.113343	0.0865494	0.100438	0.064062	0.0771895	0.100264	0.0808801	0.0839457	0.0528587	0.0749725	0.115433	0.0820314	0.0933381	0.100679	0.125225	0.0757888	0.172829	0.079608	0.0947344	0.110612	0.0846127	0.137874
875	0.132265	0.111651	0.0613452	0.0776823	0.0791549	0.0806787	0.0604135	0.0831562	0.0633304	0.0896634	0.0955303	0.0950799	0.0634544	0.0860545	0.0702433	0.085681	0.0273672	0.0924986	0.073421	0.0804559	0.116625	0.0973685	0.0731734	0.0986461	0.104987	0.110843	0.0813396	0.112682	0.0837544	0.104512	0.0637494	0.0718153	0.101117	0.0812005	0.0847775	0.0539868	0.0729868	0.115443	0.0821095	0.0933523	0.100614	0.125294	0.0767264	0.172894	0.0800635	0.09515	0.110969	0.0848712	0.138363
876	0.132119	0.107838	0.0597174	0.075167	0.0754645	0.0836818	0.0574586	0.084255	0.0646516	0.0869459	0.0971592	0.0959329	0.0648528	0.0881762	0.0725054	0.0877494	0.0296265	0.0935488	0.0759593	0.0814698	0.119299	0.0984375	0.0749316	0.101077	0.107669	0.110026	0.0845578	0.111808	0.0869452	0.101977	0.0641455	0.0755578	0.0992129	0.0824973	0.0843436	0.0530632	0.0709581	0.115765	0.0822801	0.0935278	0.100829	0.12557	0.0764515	0.173122	0.080007	0.0950914	0.110981	0.0848628	0.138281
877	0.131603	0.10552	0.058684	0.0737316	0.073431	0.0849978	0.0555904	0.0847965	0.0658057	0.0853355	0.097347	0.0962889	0.0653394	0.0893956	0.0737389	0.088962	0.0310392	0.0939307	0.0771561	0.082127	0.12102	0.0990839	0.075825	0.102753	0.108769	0.109729	0.0870309	0.111574	0.0889031	0.0997004	0.0641631	0.0785419	0.0980331	0.0826921	0.0839643	0.052409	0.0702228	0.116038	0.0824285	0.0936828	0.100993	0.125782	0.076256	0.173355	0.0800028	0.0950759	0.111066	0.0848116	0.138274
878	0.13061	0.109164	0.0607977	0.0765731	0.0778033	0.0816066	0.0589389	0.0838166	0.0656186	0.0889047	0.093668	0.095402	0.0635555	0.0872759	0.0712627	0.0869775	0.029072	0.0928131	0.0739752	0.0813797	0.118868	0.0981242	0.0737803	0.101141	0.10503	0.111189	0.085571	0.112937	0.0858906	0.10029	0.0630381	0.0765666	0.0994943	0.0799249	0.0841378	0.0530812	0.0725957	0.116082	0.0824903	0.0937318	0.100939	0.125766	0.0766551	0.173537	0.0802929	0.0953199	0.111435	0.0847469	0.138633
879	0.129573	0.108218	0.0593779	0.0761478	0.0764403	0.0832219	0.0576294	0.084403	0.0638117	0.0868883	0.0951899	0.0957266	0.0640693	0.0876479	0.0713618	0.0873858	0.0293877	0.0932075	0.0748878	0.0815314	0.118791	0.0978678	0.0741636	0.0999919	0.106241	0.110067	0.0846281	0.112335	0.0857001	0.101049	0.0635978	0.0757248	0.100735	0.0820261	0.0848955	0.0531895	0.0719865	0.116337	0.0826672	0.0938686	0.10114	0.126009	0.0765036	0.173076	0.0803731	0.0954355	0.111584	0.0850704	0.138613
880	0.129196	0.106093	0.0572478	0.074907	0.0739732	0.0859618	0.0550778	0.0853191	0.0623736	0.0834937	0.0982925	0.0961682	0.064926	0.0887484	0.0723517	0.08847	0.0302941	0.0937015	0.0768361	0.0819093	0.119444	0.0979097	0.0752193	0.0993146	0.108722	0.108129	0.0841089	0.111235	0.0865934	0.101955	0.0651593	0.0755902	0.101347	0.0848962	0.0853652	0.0527952	0.0706912	0.116647	0.0828807	0.0940539	0.101398	0.126344	0.0762273	0.172584	0.0803764	0.0954994	0.111656	0.0854868	0.1385
881	0.133107	0.108042	0.0594728	0.0767101	0.0788711	0.0830985	0.0563561	0.0843567	0.067304	0.0854172	0.0980766	0.0943149	0.0621864	0.0881729	0.0724881	0.0877942	0.0291901	0.0910447	0.0749971	0.0814548	0.119501	0.0980685	0.0744091	0.100453	0.106701	0.107511	0.0849669	0.111924	0.0872431	0.103255	0.0686701	0.0770756	0.0985684	0.0803084	0.0825778	0.0506729	0.0725222	0.116767	0.083025	0.0943156	0.101367	0.126594	0.0765476	0.173528	0.0804165	0.0955543	0.111782	0.0854974	0.138746
882	0.133294	0.109163	0.0606536	0.0770524	0.0780604	0.0836252	0.0580058	0.0839816	0.0667468	0.087086	0.0962664	0.0949067	0.0626595	0.0879967	0.0727535	0.0876558	0.0292442	0.0918007	0.0753969	0.0818703	0.119598	0.0985181	0.0746624	0.101	0.107186	0.109655	0.0842471	0.113407	0.0867094	0.103289	0.0666826	0.0762657	0.0999676	0.0809819	0.0837374	0.0524455	0.072088	0.116985	0.0832333	0.0946014	0.101578	0.12691	0.0768161	0.174094	0.0806441	0.0954924	0.111993	0.0857484	0.139102
883	0.130468	0.10963	0.0610012	0.0762155	0.072641	0.0869098	0.0599858	0.0840743	0.0617549	0.0885783	0.0931484	0.0974823	0.0657364	0.0881428	0.0731233	0.0879513	0.0302346	0.0953282	0.0776108	0.0829912	0.119725	0.0992038	0.0757768	0.101068	0.109702	0.114066	0.0822578	0.115538	0.0852223	0.102298	0.0602554	0.0736138	0.104768	0.0859182	0.0881058	0.057397	0.06983	0.117285	0.0834943	0.0949082	0.101985	0.127282	0.0770442	0.174355	0.0810246	0.0953358	0.112274	0.086195	0.13955
884	0.131729	0.107498	0.0609383	0.075347	0.0737141	0.0883071	0.0587385	0.086488	0.0664983	0.0871636	0.0979369	0.0962782	0.0642408	0.0885001	0.0733107	0.0881455	0.0302506	0.0935564	0.0768212	0.0819778	0.120187	0.0984705	0.0752999	0.101087	0.109075	0.110141	0.0840776	0.11172	0.0870824	0.104856	0.0660591	0.0771362	0.100892	0.0847692	0.0857066	0.054106	0.0690759	0.11734	0.0836561	0.0950574	0.102001	0.127316	0.0769783	0.174221	0.0810008	0.0958187	0.112336	0.0860135	0.139411
885	0.132655	0.107217	0.0612985	0.0755339	0.075758	0.0870323	0.0586831	0.0866347	0.0676209	0.0869787	0.0987313	0.0960099	0.063897	0.0887044	0.0729721	0.0884018	0.0302496	0.0931109	0.0759294	0.0818325	0.120538	0.0984484	0.0749642	0.101512	0.108135	0.109245	0.0854239	0.110918	0.0877072	0.104317	0.0674599	0.0779381	0.0997908	0.083291	0.0850636	0.0532105	0.0701437	0.11748	0.0838247	0.095247	0.102079	0.12746	0.0773627	0.174552	0.0811782	0.096373	0.112489	0.0860855	0.139694
886	0.132931	0.109861	0.0623256	0.077352	0.0791064	0.0817387	0.0605692	0.0832144	0.0628197	0.0887759	0.0931187	0.0973059	0.0654758	0.0886631	0.0718348	0.0887535	0.0302531	0.0948796	0.0749868	0.0830947	0.120702	0.0995688	0.0749005	0.10256	0.106828	0.113274	0.0858915	0.114948	0.0863058	0.098918	0.0616562	0.0743198	0.103235	0.081512	0.0873432	0.0562653	0.0739899	0.117757	0.0840062	0.095503	0.102267	0.127787	0.0784486	0.175609	0.0816773	0.0970126	0.11279	0.0865673	0.140643
887	0.130901	0.109915	0.0617577	0.077587	0.078075	0.0857116	0.0589166	0.0858337	0.0665332	0.0906844	0.098014	0.0973118	0.0647161	0.0890035	0.0728732	0.0887939	0.0305641	0.09492	0.0760844	0.0828673	0.120559	0.0986572	0.0752924	0.10118	0.108044	0.113087	0.0841554	0.113794	0.0858153	0.103031	0.0661008	0.075016	0.105684	0.0849033	0.0891168	0.0551329	0.0732929	0.117902	0.0841835	0.095614	0.102371	0.127945	0.0778745	0.174409	0.0815125	0.0968428	0.112802	0.0865181	0.140056
888	0.130332	0.10996	0.0614069	0.0775845	0.0771179	0.0889156	0.0577055	0.0877595	0.0697044	0.0909347	0.10228	0.0970264	0.0639274	0.0895432	0.0741185	0.0889924	0.0308077	0.0946105	0.0772938	0.0828621	0.12087	0.0981789	0.075905	0.100406	0.109468	0.11205	0.0833473	0.11231	0.0863551	0.106726	0.0699657	0.0766567	0.10617	0.0870815	0.0892588	0.0539861	0.0723724	0.118092	0.0844109	0.0957947	0.102539	0.128172	0.0774116	0.173527	0.0814058	0.0966354	0.112903	0.0864639	0.139598
889	0.136148	0.111842	0.0629084	0.0779604	0.0795592	0.0828079	0.0604563	0.0830326	0.0648436	0.085771	0.0967556	0.0967361	0.0647479	0.0904362	0.0744148	0.0899222	0.0306022	0.0944237	0.077344	0.0846534	0.12287	0.100581	0.0768839	0.103359	0.109686	0.111336	0.0871498	0.113522	0.0895757	0.102053	0.0643852	0.0782457	0.101012	0.0814984	0.0844844	0.0558119	0.074015	0.118526	0.0847986	0.0963022	0.102971	0.128739	0.0785202	0.175322	0.0819706	0.0968966	0.113502	0.0867792	0.14068
890	0.136488	0.112078	0.0628988	0.0784291	0.0782363	0.0838	0.0615269	0.0819568	0.0637507	0.0885162	0.0966698	0.0971713	0.0654782	0.0898047	0.074099	0.0894923	0.0309104	0.0948504	0.0774997	0.0846393	0.122042	0.100688	0.0766897	0.103231	0.109297	0.112581	0.0857553	0.114806	0.0883229	0.102938	0.0657889	0.076926	0.102366	0.0830683	0.0860586	0.0565224	0.0729204	0.118863	0.0851201	0.0966227	0.103202	0.12911	0.0789659	0.175931	0.0822281	0.0968835	0.113602	0.0870402	0.141048
891	0.134085	0.111321	0.0623167	0.0787354	0.0754746	0.0881901	0.0615051	0.083013	0.064879	0.0944298	0.0992933	0.0979429	0.0660887	0.0886283	0.0736521	0.0885871	0.0314652	0.0955618	0.0776407	0.0838119	0.120096	0.0996797	0.0760267	0.101742	0.108796	0.114464	0.0822637	0.115798	0.0852852	0.106392	0.0702163	0.0745708	0.106432	0.0876853	0.0903311	0.0564408	0.0708159	0.119153	0.0854098	0.096848	0.103337	0.129376	0.0791314	0.175946	0.0823925	0.0968611	0.113553	0.0873021	0.141098
892	0.133726	0.109151	0.0644288	0.0765534	0.0791589	0.0880488	0.0591775	0.0865813	0.0688508	0.0880655	0.100107	0.0980835	0.0657551	0.090566	0.075491	0.090575	0.0316723	0.0957318	0.0769376	0.084661	0.122627	0.0998362	0.0771648	0.103447	0.110782	0.111436	0.0863956	0.112765	0.0890682	0.105491	0.0666763	0.0779692	0.101669	0.0833218	0.0865412	0.0540906	0.0737428	0.119462	0.085715	0.0970982	0.103559	0.129585	0.0800966	0.176348	0.0833494	0.098424	0.11483	0.0878872	0.141832
893	0.133985	0.109047	0.065458	0.0766197	0.0812812	0.0863101	0.0593934	0.0870755	0.068546	0.0885551	0.100056	0.0982078	0.0660156	0.0909435	0.0753853	0.0909672	0.0320043	0.095947	0.0764309	0.0851266	0.123774	0.100166	0.077182	0.104216	0.110705	0.110974	0.0882337	0.112885	0.0896743	0.104999	0.0657675	0.0790889	0.100573	0.0825236	0.0873195	0.0556146	0.0766711	0.119744	0.0859518	0.097348	0.103778	0.12986	0.0799048	0.176547	0.0834677	0.098802	0.114986	0.0880912	0.141988
894	0.134883	0.111068	0.0653616	0.079005	0.0817666	0.0829456	0.0622359	0.0843895	0.063842	0.0961164	0.0991144	0.0983158	0.0668902	0.0897105	0.0732772	0.0897122	0.0324663	0.0962093	0.0761243	0.0851971	0.123487	0.100675	0.0760442	0.104019	0.108504	0.113146	0.0876842	0.116257	0.0869956	0.104937	0.0675673	0.077834	0.103227	0.0853765	0.0927967	0.0611292	0.0795497	0.119998	0.086117	0.0975964	0.103994	0.1302	0.0785232	0.176535	0.0827219	0.0979574	0.113988	0.0879025	0.141549
895	0.134944	0.115075	0.0642809	0.0791514	0.0796856	0.0882315	0.0599056	0.0876638	0.0690138	0.0898873	0.10036	0.0995107	0.0667055	0.0916656	0.0758599	0.0918172	0.0325083	0.0969697	0.0787736	0.0863457	0.123896	0.100568	0.077963	0.103283	0.111587	0.11558	0.0867383	0.116949	0.0900953	0.105617	0.0687291	0.0793066	0.104503	0.0863815	0.0883416	0.0552645	0.0735293	0.120588	0.0866675	0.0981061	0.104645	0.130475	0.0799185	0.176952	0.0834625	0.0988817	0.115022	0.0884714	0.141877
896	0.133847	0.116097	0.06416	0.0792893	0.0791793	0.0901967	0.0591403	0.0891416	0.0716068	0.0853766	0.101966	0.100022	0.0670559	0.0932912	0.0776796	0.0932506	0.0330703	0.0972113	0.0803476	0.0874399	0.124703	0.100681	0.0794418	0.103651	0.113915	0.116298	0.0869998	0.11656	0.0926681	0.105343	0.0683695	0.0810578	0.104638	0.0860389	0.0852702	0.0527357	0.0709901	0.121002	0.0870823	0.0985327	0.105121	0.130703	0.080853	0.17694	0.0839855	0.0993999	0.115764	0.0888629	0.142123
897	0.130587	0.110826	0.0661284	0.079804	0.0822644	0.0839326	0.0624011	0.0859426	0.0672025	0.0867786	0.103832	0.0989747	0.0686549	0.0936676	0.0771096	0.0927244	0.0347377	0.0963305	0.0792201	0.0882203	0.126173	0.101341	0.0794775	0.106316	0.113744	0.113544	0.0897356	0.114504	0.0931072	0.103032	0.0650819	0.0828031	0.102717	0.0833396	0.0867676	0.058912	0.077009	0.120997	0.0871492	0.098738	0.105163	0.130843	0.0803554	0.175998	0.0838021	0.098785	0.11555	0.088759	0.14207
898	0.133719	0.11254	0.0658357	0.0798193	0.0803516	0.0874143	0.0616911	0.0852653	0.0699151	0.0900131	0.100745	0.0997152	0.0684569	0.0921053	0.0773693	0.0915802	0.0339539	0.0976025	0.0795083	0.0876932	0.125161	0.102055	0.0794264	0.105905	0.11255	0.11535	0.0874385	0.116378	0.0906323	0.104043	0.0689694	0.0786758	0.104087	0.0852586	0.0890221	0.056849	0.0736061	0.121377	0.0876127	0.0990993	0.105644	0.131254	0.0817177	0.177875	0.0849636	0.100195	0.116629	0.089883	0.143619
899	0.137363	0.115125	0.0653291	0.0793755	0.0774393	0.0928052	0.059967	0.0858395	0.0739473	0.0925315	0.0975196	0.100734	0.0678819	0.0906958	0.0778859	0.0909074	0.0328284	0.0991758	0.0798498	0.0870663	0.123687	0.102551	0.079432	0.104766	0.111683	0.117561	0.0847562	0.118379	0.088416	0.105969	0.0730908	0.0751321	0.106601	0.0883404	0.0911873	0.0537291	0.0692633	0.121887	0.0881828	0.0995267	0.10624	0.131741	0.0831529	0.179971	0.0860914	0.101714	0.11773	0.0908584	0.145098
900	0.133511	0.111142	0.0672356	0.07756	0.0773661	0.0920294	0.0595134	0.0884764	0.0731657	0.088573	0.101226	0.100292	0.0682767	0.0929714	0.0783248	0.0934071	0.0338419	0.0987937	0.0782956	0.08797	0.12385	0.101914	0.0798324	0.104906	0.11392	0.114612	0.0879001	0.114883	0.0918472	0.107128	0.0672265	0.0831341	0.109304	0.0896252	0.091567	0.0581165	0.0746884	0.122395	0.0886243	0.100006	0.10668	0.132146	0.082078	0.178752	0.0850014	0.100647	0.116951	0.0892625	0.143773
901	0.13428	0.11142	0.0677037	0.0798739	0.0813237	0.090337	0.0623925	0.0895191	0.0715403	0.0919814	0.101996	0.100463	0.0688228	0.0929967	0.0774775	0.093805	0.0342803	0.0991325	0.0772848	0.0885111	0.125073	0.102219	0.079529	0.105624	0.113631	0.1129	0.0893702	0.113173	0.0916057	0.107726	0.0675243	0.0824412	0.106472	0.0878132	0.0920439	0.0597181	0.0773328	0.122875	0.089023	0.100256	0.107085	0.132534	0.081974	0.178683	0.0853894	0.100951	0.11712	0.0897482	0.144199
902	0.138127	0.114564	0.0671867	0.0848856	0.0878666	0.0881352	0.0673695	0.0894768	0.0694513	0.100229	0.100726	0.101078	0.0694511	0.0915548	0.0758358	0.0928288	0.0343352	0.0999858	0.0767225	0.0888252	0.127017	0.103175	0.0788007	0.106714	0.111702	0.11214	0.0896633	0.112785	0.0889317	0.107927	0.0719497	0.0759333	0.100053	0.0839973	0.0925749	0.0593485	0.0779907	0.123342	0.0894004	0.100363	0.107472	0.132914	0.0825261	0.179392	0.0867554	0.102163	0.117926	0.0916143	0.145785
903	0.137878	0.115669	0.066805	0.0814694	0.0819041	0.0912966	0.0610337	0.0901093	0.0725793	0.096393	0.0978625	0.102665	0.0686693	0.0941637	0.0788773	0.0954382	0.0347923	0.101528	0.0805115	0.0899975	0.127457	0.10405	0.0811159	0.10605	0.114722	0.117795	0.0884292	0.118652	0.0910114	0.107803	0.072441	0.0778192	0.10449	0.0873727	0.091846	0.0551865	0.0731154	0.123854	0.0899948	0.101006	0.108011	0.133369	0.0825763	0.179494	0.0860876	0.101556	0.117854	0.0907375	0.145024
904	0.136785	0.116014	0.0680037	0.0811726	0.0813408	0.0915296	0.060415	0.0902974	0.0735992	0.0934737	0.0995588	0.102302	0.0688065	0.0952634	0.0798299	0.0957982	0.0352858	0.101094	0.0815465	0.0904831	0.127855	0.103872	0.0818525	0.106265	0.116211	0.119287	0.0885825	0.119953	0.0926416	0.109302	0.0723516	0.080883	0.106302	0.0882402	0.0910883	0.0558114	0.0734992	0.124255	0.0904597	0.101524	0.108507	0.133761	0.0832701	0.17953	0.0864055	0.101692	0.118551	0.0910831	0.145246
905	0.134606	0.115347	0.0712774	0.0849852	0.087884	0.0879	0.0673196	0.0898958	0.0718055	0.0918162	0.107341	0.0993795	0.0701556	0.0943707	0.0780244	0.0931962	0.035831	0.0980687	0.0789428	0.090066	0.128201	0.102309	0.0805078	0.107641	0.115674	0.115264	0.090565	0.115212	0.093684	0.112914	0.0714999	0.0854823	0.10462	0.0858007	0.0903004	0.0627296	0.0807901	0.124508	0.0907532	0.101878	0.108946	0.134071	0.0848051	0.179477	0.088017	0.102802	0.120253	0.0930341	0.146761
906	0.134624	0.116234	0.0699174	0.0848857	0.0840441	0.0870948	0.0640517	0.0882122	0.0743494	0.0943867	0.103501	0.10153	0.0706228	0.0935083	0.0791215	0.0935839	0.0359516	0.100431	0.0808429	0.0897892	0.129172	0.103941	0.0815402	0.108732	0.115622	0.116337	0.0885218	0.11681	0.0918574	0.109125	0.0727093	0.0808183	0.10297	0.0877173	0.0924886	0.0586101	0.0757949	0.12509	0.0914195	0.102285	0.109318	0.134477	0.084713	0.179397	0.087938	0.103066	0.120051	0.0924491	0.146777
907	0.135579	0.117121	0.0691388	0.0835836	0.0808508	0.0883552	0.0615507	0.087842	0.0753896	0.09658	0.101456	0.10349	0.0705049	0.0934132	0.0802798	0.0946555	0.0361009	0.10247	0.081982	0.0898181	0.129216	0.105239	0.0823662	0.109064	0.115983	0.118275	0.0872157	0.119247	0.0910311	0.107401	0.073564	0.078424	0.10356	0.0901736	0.0943283	0.0561853	0.0727227	0.125727	0.0921133	0.102718	0.109807	0.134912	0.0845035	0.179985	0.0878431	0.103305	0.119971	0.0920115	0.146865
908	0.138058	0.117307	0.0719449	0.0808498	0.0838878	0.0938831	0.0655307	0.0915323	0.0704987	0.0957987	0.109235	0.102667	0.0692323	0.0953346	0.0803072	0.0962169	0.0365114	0.101231	0.0791084	0.0905933	0.126543	0.104223	0.0815898	0.107512	0.117227	0.120244	0.0896077	0.121087	0.094101	0.114398	0.0725262	0.0861097	0.110099	0.0920215	0.0938262	0.0631049	0.0801205	0.126354	0.0927048	0.103188	0.110628	0.135378	0.0846991	0.182346	0.0884474	0.103843	0.121047	0.093081	0.147793
909	0.138439	0.116453	0.0718429	0.0833998	0.0875081	0.0931618	0.0682113	0.0924074	0.0702826	0.0940636	0.109365	0.103148	0.0710994	0.0961429	0.0803886	0.0971028	0.0364646	0.101861	0.0793057	0.0922812	0.128283	0.105093	0.0822258	0.108998	0.118724	0.119179	0.0922067	0.119225	0.0961339	0.114923	0.0711471	0.0848136	0.107347	0.0895958	0.0930387	0.0637886	0.0814679	0.126868	0.093138	0.103569	0.111099	0.135833	0.0847612	0.182624	0.0888904	0.10403	0.120968	0.0936402	0.147968
910	0.137959	0.115519	0.070843	0.087301	0.0902345	0.0905312	0.0692509	0.0919273	0.0723564	0.0928601	0.106097	0.104069	0.0735794	0.0963236	0.0805517	0.0976225	0.0363289	0.103166	0.0808474	0.0939535	0.131487	0.10656	0.083319	0.111076	0.119747	0.117419	0.0940488	0.116637	0.0971179	0.112354	0.0703102	0.0803472	0.101755	0.0864787	0.0927313	0.0616059	0.0798759	0.127335	0.0935164	0.103898	0.111456	0.136286	0.0849634	0.182155	0.0893034	0.1042	0.120634	0.0939978	0.147969
911	0.137978	0.117358	0.0726917	0.0836719	0.0842127	0.0941447	0.0623331	0.0906098	0.076316	0.0990384	0.102893	0.103985	0.070202	0.0954871	0.0811481	0.0976299	0.0370311	0.103351	0.0823592	0.0924539	0.130979	0.106267	0.08317	0.107516	0.116372	0.120394	0.0895042	0.120654	0.0936916	0.107985	0.0748516	0.0818679	0.105462	0.0923295	0.0970207	0.0587001	0.0764031	0.127802	0.0939896	0.104103	0.112104	0.136754	0.0866448	0.182955	0.089999	0.1054	0.122184	0.0945015	0.149138
912	0.139388	0.119183	0.0743246	0.0825224	0.0841381	0.0966124	0.0624522	0.0915053	0.0765349	0.0988919	0.104758	0.103418	0.0697688	0.09575	0.0811303	0.0978287	0.0374848	0.102207	0.0822159	0.0921416	0.130132	0.105339	0.0828702	0.105756	0.116211	0.121929	0.0891725	0.122622	0.0934646	0.109317	0.0756051	0.0841563	0.108394	0.0929009	0.0965831	0.0596884	0.0771866	0.128182	0.0944181	0.104513	0.11251	0.136969	0.0877022	0.184053	0.0907742	0.105857	0.123439	0.0954133	0.149853
913	0.142013	0.12097	0.0757474	0.0835558	0.0893043	0.0980257	0.0687777	0.0943549	0.0734447	0.0932185	0.111116	0.102429	0.0719311	0.0969847	0.0805697	0.0981959	0.037716	0.0999056	0.0806117	0.0928778	0.128992	0.10386	0.0824391	0.105578	0.118888	0.12217	0.092555	0.122744	0.0960605	0.11569	0.0730044	0.0871616	0.110675	0.0888213	0.0919975	0.0641322	0.0817373	0.128486	0.0948069	0.105104	0.112701	0.136961	0.0882078	0.185414	0.0916181	0.105659	0.124431	0.0966835	0.150167
914	0.136657	0.116609	0.0723875	0.0847616	0.0877792	0.0911741	0.0643008	0.0894821	0.0768517	0.0972155	0.105735	0.103054	0.0730246	0.0966999	0.0822792	0.0975475	0.0377228	0.103715	0.083553	0.0934896	0.131789	0.106711	0.0839974	0.10968	0.11858	0.120268	0.0932367	0.12007	0.0942659	0.110493	0.0752051	0.0833104	0.10792	0.08897	0.0970584	0.0611281	0.080054	0.128963	0.0952912	0.105497	0.113099	0.137665	0.0874724	0.183256	0.0907446	0.105526	0.123273	0.0950428	0.14959
915	0.133284	0.11518	0.0719217	0.0849835	0.0860733	0.0896815	0.0618325	0.0871499	0.0799108	0.10171	0.103515	0.103843	0.0730144	0.0962931	0.0833029	0.0976616	0.0379808	0.10596	0.0852177	0.0934929	0.133338	0.108339	0.0849148	0.111715	0.118052	0.120085	0.0920698	0.119635	0.0927204	0.107965	0.0779967	0.0815683	0.106601	0.0914075	0.101012	0.0596991	0.0783714	0.129533	0.0957942	0.106027	0.113596	0.138269	0.0871308	0.182242	0.0903517	0.105831	0.122905	0.0942491	0.149527
916	0.133829	0.119158	0.0766775	0.0835285	0.0845841	0.0977861	0.0635184	0.0896401	0.0817948	0.106103	0.107467	0.104788	0.0712225	0.0957915	0.0829929	0.0991338	0.0386768	0.105069	0.0843687	0.0924804	0.132471	0.107561	0.0845965	0.109899	0.117371	0.122955	0.0880145	0.12317	0.0919059	0.110777	0.0813273	0.0838217	0.108036	0.0974003	0.102287	0.0614254	0.0771469	0.130238	0.0963118	0.106795	0.114235	0.138641	0.087552	0.183433	0.0909037	0.106863	0.124036	0.095111	0.150397
917	0.139565	0.121841	0.0744058	0.0857015	0.0879523	0.0948202	0.0668892	0.0928434	0.0772505	0.0991902	0.108487	0.106009	0.0738837	0.098884	0.0829012	0.101343	0.0390796	0.105527	0.0834101	0.0952931	0.132727	0.108847	0.0858172	0.11137	0.120795	0.125417	0.0924101	0.125649	0.096404	0.112407	0.075731	0.0860213	0.109671	0.0928805	0.0975046	0.0632107	0.0794261	0.130553	0.0964856	0.106927	0.114449	0.138736	0.0873437	0.184362	0.0910726	0.106601	0.123584	0.09546	0.150165
918	0.144047	0.122259	0.0709926	0.0878882	0.0912934	0.0899915	0.0686512	0.094647	0.0735081	0.0933381	0.108908	0.106572	0.0761086	0.101296	0.0826606	0.102511	0.039081	0.105919	0.0828777	0.0977733	0.132899	0.10993	0.0867089	0.112936	0.123304	0.125901	0.0970764	0.125809	0.0999313	0.113035	0.0710057	0.0870881	0.110161	0.0876887	0.0937091	0.0638787	0.0819406	0.130739	0.0965884	0.106825	0.114558	0.138837	0.0875579	0.18541	0.0914918	0.106583	0.123242	0.0959639	0.150211
919	0.138794	0.115661	0.0699618	0.0866126	0.0897583	0.0886446	0.0628256	0.0905295	0.0786094	0.102018	0.109795	0.104492	0.0725646	0.0978351	0.0816779	0.099207	0.037898	0.104826	0.083988	0.0954313	0.131724	0.108349	0.0849735	0.111786	0.118603	0.119615	0.0946687	0.118587	0.0948429	0.111021	0.0778536	0.0839398	0.106224	0.0899683	0.0992786	0.0603318	0.0817717	0.130805	0.0967455	0.106459	0.114675	0.13921	0.0898855	0.187071	0.0931541	0.108658	0.124779	0.0974772	0.152288
920	0.137858	0.117208	0.0734215	0.0860434	0.0877482	0.0930633	0.0640349	0.0918735	0.0788658	0.103077	0.106741	0.104762	0.0712359	0.097878	0.0824933	0.0992409	0.0383077	0.105121	0.0845537	0.0950941	0.132289	0.10809	0.0848257	0.109867	0.116963	0.120454	0.0917232	0.119789	0.0939068	0.111042	0.0788215	0.0847855	0.104946	0.0923104	0.0981707	0.0614133	0.0782403	0.13127	0.0971721	0.10701	0.115052	0.13961	0.0897932	0.186547	0.0928496	0.108301	0.125187	0.0974128	0.152307
921	0.139411	0.123077	0.078991	0.0859104	0.0857871	0.100243	0.0690522	0.0960969	0.0763314	0.0995982	0.102011	0.106176	0.0713039	0.0998606	0.0841775	0.10111	0.0395124	0.106002	0.0846759	0.0959004	0.133713	0.108514	0.0855605	0.107657	0.11727	0.125197	0.088885	0.125597	0.0954153	0.112243	0.0763265	0.087812	0.105399	0.0943347	0.0934629	0.065011	0.0734264	0.131931	0.0977273	0.108039	0.115559	0.14	0.0884394	0.184931	0.0915376	0.106637	0.124981	0.0965395	0.151235
922	0.140954	0.121766	0.0752711	0.0862234	0.08901	0.0959463	0.0690554	0.0950882	0.0744852	0.0949251	0.107489	0.103831	0.0732689	0.100034	0.0827122	0.101061	0.0384201	0.103182	0.0827817	0.0962873	0.132421	0.107506	0.0855632	0.108107	0.120524	0.125275	0.0929397	0.12556	0.0974893	0.113619	0.072983	0.0882542	0.109497	0.0899382	0.0932062	0.0653444	0.0795032	0.131932	0.097755	0.108073	0.115644	0.13989	0.0894534	0.186275	0.0924776	0.106769	0.125374	0.0974249	0.151864
923	0.142379	0.121358	0.0758886	0.0879375	0.0897265	0.0931628	0.0683959	0.0938607	0.0773366	0.0969096	0.110099	0.102671	0.0736921	0.0990677	0.0827848	0.100233	0.0385557	0.10303	0.0828948	0.0959198	0.13236	0.10748	0.085666	0.109651	0.121076	0.123461	0.093313	0.123408	0.0968142	0.114608	0.0755409	0.0870217	0.110315	0.0892537	0.0961979	0.0641754	0.0808909	0.132085	0.0980372	0.108415	0.115905	0.140189	0.0893217	0.186865	0.0925001	0.10718	0.125568	0.0972783	0.152147
924	0.14364	0.121963	0.0813745	0.0912136	0.0876155	0.0920772	0.0670075	0.0924071	0.0855097	0.106366	0.109427	0.102826	0.0723832	0.0968277	0.0845836	0.098535	0.0400706	0.105866	0.0852619	0.0947071	0.133679	0.108556	0.0858816	0.112439	0.118588	0.119545	0.0895508	0.118911	0.0930691	0.115134	0.0847651	0.0839465	0.107439	0.0927074	0.102863	0.0613531	0.0769767	0.132408	0.0986059	0.109106	0.116362	0.140947	0.0879043	0.186611	0.0914929	0.107909	0.12554	0.0959735	0.152045
925	0.141474	0.123198	0.0818536	0.0880511	0.0870557	0.0982416	0.0688761	0.0933927	0.0831866	0.104498	0.105919	0.106172	0.0734442	0.0985176	0.0860731	0.101263	0.0400961	0.107559	0.0867619	0.0959206	0.135144	0.109941	0.0872129	0.113717	0.119456	0.121494	0.0892704	0.119697	0.0945137	0.111288	0.0768175	0.0836421	0.105078	0.0945256	0.101457	0.0637658	0.0746582	0.132525	0.0986361	0.109231	0.116377	0.141104	0.087624	0.184282	0.0915168	0.107675	0.12546	0.0965088	0.152056
926	0.140334	0.123726	0.0798922	0.0859818	0.0878611	0.101033	0.0703955	0.0945781	0.0794034	0.101484	0.105655	0.107994	0.0744818	0.100099	0.08588	0.103113	0.0394035	0.107811	0.086186	0.0969713	0.1351	0.110356	0.0877445	0.113669	0.120824	0.123832	0.0905957	0.12176	0.0965877	0.11047	0.0708579	0.0855108	0.105982	0.0950947	0.0998066	0.0658713	0.0758677	0.132684	0.0987586	0.109392	0.116406	0.141272	0.0884024	0.18346	0.0923102	0.108115	0.125858	0.097432	0.152619
927	0.142324	0.122515	0.0738598	0.0879023	0.0913125	0.0943946	0.0702961	0.0955818	0.0750384	0.0988945	0.113272	0.105627	0.0748691	0.100444	0.0820873	0.101893	0.0375138	0.105189	0.0813035	0.0970498	0.131718	0.108565	0.0862377	0.111092	0.122452	0.125542	0.0946032	0.125321	0.0987415	0.117466	0.0734758	0.0914482	0.113965	0.0932991	0.0996656	0.0658943	0.0844777	0.132985	0.0992155	0.10977	0.116576	0.141612	0.0912095	0.186443	0.0945215	0.110263	0.127309	0.0987303	0.154351
928	0.143642	0.119511	0.0737766	0.0893647	0.0929165	0.0925647	0.0671423	0.0945323	0.079185	0.101198	0.115467	0.105185	0.0731754	0.0995038	0.0824144	0.101065	0.0388997	0.104496	0.0829388	0.0970832	0.130753	0.108666	0.0862268	0.111832	0.123068	0.122436	0.0957055	0.122487	0.0974277	0.119825	0.0791591	0.0898965	0.116027	0.0930247	0.102181	0.0635442	0.0871798	0.133115	0.0993752	0.109948	0.116864	0.141781	0.0905547	0.187233	0.0938766	0.109851	0.126603	0.0982257	0.153783
929	0.143798	0.116242	0.0759132	0.0899771	0.092803	0.0932836	0.0642707	0.092922	0.0844373	0.104598	0.114256	0.1058	0.0714721	0.0986679	0.0843041	0.100866	0.0410067	0.104965	0.0865131	0.0972298	0.131293	0.109546	0.0868615	0.113678	0.122897	0.118489	0.0953258	0.118288	0.0954724	0.11894	0.0835922	0.0864681	0.114494	0.0936268	0.104812	0.0614341	0.0863755	0.133262	0.0994451	0.110136	0.117195	0.141949	0.0890893	0.187029	0.0925909	0.108667	0.12551	0.0973441	0.152739
930	0.13905	0.114967	0.0784654	0.0869248	0.0871299	0.09849	0.0687027	0.0922652	0.0786553	0.104072	0.105294	0.108359	0.073767	0.1009	0.0865385	0.103301	0.0404991	0.107955	0.0876365	0.0980664	0.135254	0.110923	0.0880439	0.114947	0.120489	0.119305	0.0926894	0.119102	0.0968214	0.10971	0.0748475	0.0873937	0.105248	0.0960381	0.102706	0.0652246	0.0782756	0.133824	0.0996041	0.110762	0.117516	0.142437	0.0900413	0.185727	0.0934555	0.108349	0.126572	0.0979752	0.153644
931	0.13726	0.117432	0.0786368	0.0867342	0.088324	0.101469	0.0712711	0.0941453	0.0768146	0.102324	0.104904	0.108721	0.0749509	0.101522	0.0857865	0.103597	0.0399899	0.106654	0.0859207	0.0981894	0.136379	0.110051	0.0878425	0.113255	0.120226	0.121934	0.0931327	0.121968	0.0982418	0.109804	0.0736431	0.0913744	0.10795	0.0984645	0.101843	0.0694897	0.0808635	0.134099	0.0998786	0.111053	0.11765	0.142325	0.0903845	0.185077	0.0936726	0.108605	0.126732	0.0978241	0.153681
932	0.137669	0.122765	0.0770054	0.0887022	0.0947436	0.102734	0.07241	0.0979698	0.0779128	0.0996942	0.110913	0.107434	0.0753083	0.100936	0.0827919	0.102286	0.0394735	0.10214	0.0820761	0.0977773	0.135369	0.107489	0.0866002	0.109343	0.121568	0.125985	0.0959004	0.126448	0.0997351	0.116845	0.0780354	0.0976273	0.119638	0.100862	0.101915	0.0740517	0.0914814	0.134159	0.100241	0.111093	0.117645	0.141761	0.0902706	0.18491	0.0934033	0.109297	0.126215	0.0970841	0.153065
933	0.143867	0.122339	0.0813846	0.0918589	0.0962774	0.0968456	0.0693874	0.0948006	0.0844956	0.0978918	0.111987	0.107167	0.0767245	0.100071	0.0867341	0.10241	0.0430973	0.105024	0.0871645	0.099562	0.136607	0.109459	0.0894085	0.114637	0.125435	0.125021	0.0983773	0.127004	0.0981341	0.116942	0.0802479	0.0855957	0.115642	0.0927725	0.101685	0.0639904	0.0857917	0.134387	0.10058	0.111622	0.118236	0.142792	0.0909712	0.188639	0.09462	0.111163	0.128474	0.0989063	0.15519
934	0.14664	0.120917	0.0830874	0.0910458	0.0933143	0.0933465	0.0670565	0.0919484	0.0873212	0.0988401	0.110732	0.108031	0.0773378	0.0995771	0.0891632	0.102587	0.0442446	0.107959	0.0901394	0.100352	0.137318	0.111307	0.0910172	0.117734	0.126503	0.124139	0.0974271	0.126282	0.0971254	0.114672	0.08134	0.0785627	0.110079	0.09033	0.101631	0.0603991	0.0799185	0.134511	0.100709	0.111851	0.118513	0.143279	0.0911014	0.190503	0.0952689	0.111984	0.129528	0.0999778	0.156158
935	0.144436	0.118067	0.0809341	0.0845931	0.0840353	0.0931475	0.0656762	0.089511	0.0846938	0.10379	0.106159	0.110505	0.0768032	0.0996086	0.0893911	0.10284	0.0418452	0.110941	0.0900307	0.0997164	0.137269	0.112967	0.0908938	0.117619	0.123567	0.123375	0.0916544	0.123758	0.096956	0.109088	0.0807553	0.0787203	0.102516	0.0960935	0.101837	0.0661658	0.0739939	0.134482	0.100535	0.111649	0.118335	0.142979	0.0904165	0.189662	0.0951005	0.111301	0.128845	0.0999646	0.155457
936	0.140433	0.122136	0.078426	0.0856932	0.0903674	0.0995944	0.0705449	0.0950629	0.0800328	0.102907	0.108453	0.110082	0.0767449	0.101069	0.0858673	0.103481	0.042025	0.10948	0.085126	0.0995012	0.137157	0.111571	0.0887011	0.115317	0.12209	0.12553	0.0926292	0.125545	0.0991392	0.112153	0.0784046	0.0883846	0.105873	0.100778	0.102134	0.0706087	0.0826199	0.13509	0.100946	0.111826	0.118785	0.143412	0.0912793	0.187293	0.0950477	0.111303	0.127786	0.0997742	0.155196
937	0.137126	0.12617	0.0764314	0.0884217	0.0973542	0.103384	0.0733386	0.10034	0.0780715	0.100367	0.111511	0.109122	0.076196	0.10251	0.0827724	0.103768	0.0427111	0.107382	0.0809343	0.0995581	0.136687	0.110117	0.0868236	0.113393	0.121996	0.127701	0.0949418	0.127707	0.101285	0.116123	0.0774269	0.0960192	0.110491	0.102154	0.101368	0.0707569	0.0902529	0.135618	0.10136	0.112084	0.119248	0.143823	0.0921409	0.18549	0.0951828	0.111609	0.127188	0.0998599	0.155254
938	0.136803	0.125973	0.0761251	0.0915851	0.0969009	0.0953933	0.0663863	0.0999536	0.0850884	0.0962756	0.112886	0.108292	0.0739608	0.102959	0.0832088	0.10276	0.043379	0.106056	0.0817031	0.10018	0.135227	0.110324	0.0871564	0.113934	0.125192	0.128064	0.0972096	0.128335	0.101793	0.117839	0.0814351	0.091777	0.112617	0.0944499	0.0974301	0.0591646	0.0862256	0.135518	0.101428	0.112352	0.119376	0.143728	0.0920721	0.186268	0.0957992	0.112403	0.128179	0.100855	0.155997
939	0.139652	0.121266	0.0783798	0.0900522	0.0920417	0.0914668	0.0643259	0.096813	0.0865559	0.101334	0.114678	0.108168	0.0732445	0.101682	0.0850872	0.102188	0.0420576	0.107257	0.0844528	0.0999145	0.134479	0.110761	0.0880565	0.114847	0.124963	0.124168	0.0947281	0.124227	0.0995807	0.116665	0.0824103	0.0903274	0.112258	0.0981686	0.102831	0.0643684	0.0844705	0.136142	0.10195	0.113018	0.119989	0.144349	0.0922344	0.188316	0.0959077	0.112078	0.128906	0.101067	0.156294
940	0.143916	0.115294	0.0816488	0.0868894	0.0860474	0.090751	0.065367	0.0933114	0.0851895	0.110305	0.116027	0.10845	0.0735222	0.0999485	0.0872805	0.102047	0.0401679	0.109492	0.0875475	0.0992955	0.13435	0.11129	0.0890922	0.115841	0.123038	0.118803	0.0904095	0.118478	0.0964276	0.114468	0.0817892	0.0908384	0.110681	0.106591	0.111833	0.0765347	0.0839062	0.137035	0.102656	0.113801	0.120778	0.14521	0.092646	0.190855	0.0959252	0.111464	0.129539	0.101007	0.156523
941	0.146268	0.117647	0.0820084	0.0900362	0.0896134	0.102306	0.0735051	0.099157	0.0829051	0.11282	0.111495	0.10931	0.0762422	0.101818	0.0855822	0.103967	0.0420396	0.109681	0.0844049	0.0994229	0.136828	0.111557	0.0887043	0.115798	0.120946	0.118893	0.0904418	0.118671	0.0968745	0.116	0.080353	0.0968466	0.108965	0.106728	0.111428	0.0763431	0.0840041	0.137068	0.102941	0.113796	0.120908	0.144984	0.0942716	0.191749	0.0973597	0.113233	0.130379	0.10194	0.158074
942	0.144493	0.121048	0.0807485	0.0914278	0.0927385	0.1023	0.0725709	0.10076	0.0826155	0.106964	0.110807	0.109168	0.0779787	0.103782	0.0857508	0.105105	0.0441518	0.108843	0.0840096	0.100902	0.139081	0.11157	0.0895057	0.115171	0.123053	0.122904	0.093885	0.122938	0.0995538	0.117378	0.0806237	0.0973149	0.110093	0.10132	0.105827	0.0700484	0.0846715	0.137318	0.103411	0.114202	0.121342	0.145185	0.0939056	0.191141	0.0972986	0.113786	0.130588	0.102191	0.158177
943	0.138784	0.125546	0.0779156	0.0911713	0.0955342	0.0912491	0.0629947	0.0983167	0.0842176	0.0931123	0.113808	0.108071	0.0787571	0.105828	0.087703	0.105486	0.0464876	0.107034	0.0862311	0.103677	0.141107	0.11134	0.0914454	0.113992	0.129219	0.130746	0.100648	0.13119	0.104392	0.118667	0.0825564	0.0923478	0.114049	0.0905778	0.0952242	0.0579124	0.0859121	0.137778	0.104062	0.115006	0.122072	0.145799	0.0916265	0.189088	0.0958006	0.113174	0.130192	0.10179	0.156888
944	0.138127	0.125318	0.0807147	0.0907959	0.0912145	0.0892625	0.0626884	0.0923852	0.0855031	0.0965285	0.116901	0.106255	0.0767685	0.101208	0.0878147	0.102075	0.0421478	0.105074	0.0874723	0.100653	0.138908	0.108713	0.09038	0.113748	0.127703	0.129404	0.0993259	0.129717	0.0984206	0.119246	0.083332	0.088695	0.118366	0.0941771	0.102412	0.0613306	0.0846942	0.13802	0.104395	0.115052	0.122129	0.146104	0.0926263	0.18972	0.0967225	0.11314	0.130884	0.102202	0.15704
945	0.139925	0.124308	0.0830449	0.0901158	0.0883284	0.0929022	0.0662225	0.0899786	0.0848739	0.102805	0.117325	0.106937	0.076714	0.0990931	0.0881142	0.101734	0.0408695	0.106003	0.087944	0.0992165	0.138208	0.108765	0.0899508	0.115028	0.126259	0.127662	0.097034	0.127467	0.0947897	0.119177	0.0823682	0.0876944	0.118453	0.0986228	0.108111	0.0662473	0.0826083	0.138616	0.104895	0.115171	0.122578	0.146606	0.0940548	0.191142	0.0978739	0.113648	0.131609	0.102921	0.15791
946	0.145642	0.122458	0.0837546	0.08891	0.0889143	0.105943	0.0757467	0.0944064	0.0808129	0.112275	0.112899	0.112349	0.0805798	0.1024	0.0889749	0.107547	0.0460564	0.112322	0.0870924	0.101422	0.140797	0.11408	0.0910666	0.119005	0.125896	0.126322	0.0939827	0.125003	0.096741	0.118013	0.0784173	0.0913589	0.110779	0.102959	0.108836	0.072145	0.079198	0.139887	0.105735	0.115518	0.123828	0.147503	0.0958659	0.193688	0.099145	0.115085	0.132257	0.104105	0.159927
947	0.14624	0.122836	0.0806288	0.0877614	0.092607	0.106593	0.075051	0.0969251	0.0773431	0.105784	0.108502	0.113639	0.0813157	0.105022	0.0881206	0.108901	0.0471502	0.113687	0.0852601	0.103439	0.141863	0.115199	0.0914771	0.118439	0.12609	0.125436	0.0964803	0.12437	0.101163	0.114419	0.0740114	0.0927413	0.107223	0.102157	0.104419	0.0652371	0.0826953	0.140431	0.106288	0.115376	0.124211	0.147868	0.0953031	0.19211	0.0987696	0.115154	0.131994	0.104089	0.1597
948	0.144372	0.124024	0.0781911	0.0875458	0.0965059	0.102328	0.0706532	0.0981665	0.0763878	0.0980196	0.107538	0.113365	0.0804711	0.10638	0.0874741	0.108483	0.0464675	0.113244	0.0843969	0.104783	0.141873	0.114753	0.0917264	0.116709	0.126772	0.12559	0.0999018	0.125103	0.105016	0.112883	0.0728588	0.0932046	0.107815	0.100579	0.100842	0.0579889	0.088436	0.14087	0.10682	0.115498	0.124507	0.148213	0.0949148	0.190213	0.0986439	0.115252	0.132274	0.104303	0.159453
949	0.138521	0.12587	0.0833825	0.0912075	0.0969841	0.0930724	0.0635436	0.0962176	0.0854211	0.104172	0.12103	0.111578	0.0768823	0.103221	0.0897667	0.106119	0.0433839	0.111307	0.0887691	0.103472	0.139327	0.112896	0.0921388	0.115653	0.128797	0.129536	0.100255	0.129328	0.103172	0.122968	0.0860071	0.0926004	0.120715	0.102082	0.106949	0.0645463	0.0944495	0.141732	0.107588	0.117293	0.125472	0.149099	0.098091	0.191951	0.101518	0.117102	0.135872	0.106891	0.161814
950	0.139961	0.127008	0.0874128	0.0923107	0.0950939	0.0915511	0.0676661	0.0962015	0.0893802	0.111537	0.126572	0.111561	0.0765932	0.102943	0.0915253	0.105881	0.0437731	0.111888	0.091283	0.103844	0.138671	0.113513	0.0930507	0.117369	0.130354	0.130174	0.0980693	0.131549	0.101736	0.128355	0.0905973	0.0921316	0.125713	0.103396	0.11194	0.072129	0.0925119	0.14253	0.108362	0.118291	0.126139	0.149592	0.0991217	0.1942	0.102457	0.117321	0.136984	0.107356	0.162701
951	0.145838	0.12743	0.0903733	0.0917405	0.092013	0.0950092	0.0785153	0.097436	0.0897728	0.119352	0.126477	0.112705	0.0784492	0.104555	0.0928839	0.107063	0.0463375	0.114041	0.0924788	0.105292	0.139333	0.115662	0.0942258	0.120759	0.131392	0.128632	0.0944688	0.1322	0.100761	0.130127	0.0893573	0.0918679	0.125159	0.104535	0.115902	0.0797869	0.085913	0.143306	0.10916	0.118787	0.126647	0.149862	0.098724	0.196715	0.102153	0.116572	0.136514	0.1065	0.162656
952	0.147071	0.121684	0.0857433	0.0901539	0.0956556	0.102483	0.0767121	0.0994854	0.0836942	0.1143	0.112652	0.114664	0.0814884	0.107599	0.0928588	0.109873	0.047895	0.115252	0.0908662	0.106773	0.142902	0.116562	0.094	0.121354	0.127115	0.125668	0.0951754	0.126243	0.104746	0.116663	0.0797115	0.0948178	0.111544	0.103644	0.109429	0.0679768	0.0866419	0.144457	0.110301	0.11935	0.127822	0.150774	0.0968164	0.196985	0.101531	0.117614	0.1361	0.106431	0.162706
953	0.147227	0.120965	0.0839941	0.0908259	0.0983407	0.106772	0.0724817	0.100722	0.0835765	0.107411	0.106022	0.115238	0.0817698	0.108824	0.0925589	0.111016	0.0466369	0.113581	0.0894752	0.107279	0.144574	0.115752	0.0935892	0.119213	0.124341	0.126503	0.0973729	0.124637	0.106675	0.109783	0.0781778	0.0993332	0.107178	0.103257	0.106672	0.0640022	0.090645	0.145316	0.111314	0.120024	0.128733	0.151466	0.0964504	0.197132	0.102081	0.118761	0.136711	0.107355	0.163127
954	0.146046	0.126468	0.0857962	0.0942958	0.0997707	0.106926	0.0653954	0.100924	0.0908415	0.0986468	0.10823	0.1141	0.0786548	0.107788	0.0919232	0.110089	0.0419537	0.108412	0.0883594	0.106581	0.143879	0.112855	0.0929534	0.113766	0.123392	0.132036	0.10142	0.128337	0.106031	0.110994	0.0867576	0.105552	0.114055	0.103506	0.108535	0.0695929	0.0985282	0.145806	0.112155	0.120826	0.129309	0.151878	0.0979738	0.197126	0.104062	0.120016	0.138573	0.109486	0.163996
955	0.144798	0.130143	0.0906095	0.0963812	0.0948414	0.10011	0.0710519	0.0981137	0.0947644	0.105065	0.119041	0.112956	0.0792465	0.106316	0.0939776	0.108469	0.0449934	0.10969	0.0915318	0.10638	0.144053	0.113536	0.0951615	0.116268	0.129545	0.134588	0.100148	0.132682	0.10301	0.124134	0.0941058	0.0983118	0.122649	0.102872	0.114638	0.0777743	0.0921659	0.147358	0.113454	0.122216	0.130392	0.153501	0.100015	0.197373	0.104667	0.120345	0.139613	0.109946	0.165028
956	0.144316	0.131552	0.0929142	0.0961838	0.0908585	0.0967152	0.0772041	0.0956631	0.0943619	0.111855	0.126523	0.112568	0.0811345	0.105598	0.0956481	0.108147	0.0486753	0.112865	0.0943948	0.106808	0.144866	0.115502	0.0972169	0.120034	0.135056	0.134839	0.0979967	0.134518	0.10093	0.133103	0.0948033	0.0903863	0.127273	0.102834	0.117975	0.0823564	0.084632	0.148838	0.114731	0.12326	0.131462	0.155007	0.101323	0.197987	0.105057	0.120752	0.140046	0.110246	0.165878
957	0.145701	0.128083	0.0880011	0.0909651	0.0912483	0.103826	0.079915	0.0951077	0.0847399	0.114098	0.122271	0.114015	0.0848659	0.106863	0.095409	0.111202	0.0511385	0.118388	0.0949167	0.10858	0.14691	0.119329	0.0978538	0.124037	0.136231	0.130551	0.095575	0.129972	0.101936	0.127319	0.0799222	0.0852817	0.121022	0.104575	0.112735	0.0766912	0.0790412	0.14971	0.115742	0.123215	0.132277	0.15575	0.10059	0.199385	0.105363	0.12164	0.139256	0.110707	0.166183
958	0.147898	0.126393	0.0864032	0.0932388	0.0971918	0.10853	0.0729499	0.0990059	0.0876007	0.110169	0.119955	0.116106	0.0841673	0.109163	0.0939207	0.113067	0.0496863	0.119145	0.0914736	0.109858	0.147896	0.119935	0.0970879	0.122924	0.133544	0.128713	0.0992689	0.128228	0.105537	0.122803	0.0814195	0.0951504	0.118593	0.11009	0.112518	0.0729509	0.0881001	0.151024	0.11707	0.124453	0.133666	0.156854	0.103398	0.202265	0.108035	0.12406	0.141905	0.113575	0.168472
959	0.150703	0.126751	0.0875362	0.0985365	0.105073	0.110979	0.0643018	0.104627	0.095424	0.105169	0.119536	0.118218	0.081884	0.11174	0.0927992	0.114244	0.0471267	0.11803	0.0878041	0.111018	0.148605	0.119323	0.0962457	0.120094	0.130311	0.128973	0.104894	0.128655	0.1098	0.120639	0.0903167	0.108806	0.117985	0.115414	0.114301	0.0704376	0.101313	0.152508	0.118527	0.126248	0.135261	0.158116	0.107101	0.204857	0.111156	0.126595	0.1455	0.116848	0.171092
960	0.154837	0.135676	0.0976265	0.103204	0.109466	0.10504	0.0691819	0.10886	0.10185	0.108661	0.126096	0.118458	0.0810409	0.112981	0.0973556	0.113872	0.0477343	0.117303	0.0930687	0.112491	0.150134	0.119244	0.0985968	0.119637	0.133714	0.13654	0.106059	0.135938	0.110803	0.129904	0.10316	0.106359	0.119131	0.109941	0.116009	0.0705175	0.101829	0.153759	0.119808	0.12811	0.136503	0.159305	0.107157	0.201644	0.110855	0.125769	0.146057	0.116285	0.170571
961	0.154724	0.140756	0.101371	0.103375	0.107613	0.102625	0.0766998	0.107733	0.0999888	0.113387	0.128395	0.120419	0.0846987	0.114328	0.101584	0.115383	0.0514245	0.120231	0.0978923	0.115093	0.151741	0.121299	0.101847	0.123594	0.138809	0.142212	0.105068	0.141513	0.111057	0.133113	0.0997859	0.0991049	0.120948	0.10465	0.116498	0.073419	0.0946307	0.15546	0.121232	0.129437	0.137928	0.160648	0.106096	0.201053	0.110299	0.126268	0.146445	0.115977	0.171046
962	0.151177	0.142719	0.0999115	0.0998982	0.100725	0.102971	0.0866425	0.102271	0.0914529	0.119392	0.127203	0.123799	0.092111	0.115762	0.105545	0.118442	0.0576888	0.126194	0.102353	0.118631	0.153412	0.125113	0.105847	0.131241	0.145335	0.146291	0.102335	0.145656	0.110699	0.131421	0.083026	0.0878114	0.123395	0.0993471	0.115978	0.0788268	0.0810748	0.157557	0.122793	0.13034	0.139525	0.162134	0.104102	0.202616	0.109524	0.127874	0.146699	0.115874	0.172354
963	0.147818	0.132837	0.0962547	0.0977319	0.0985365	0.111135	0.0846119	0.100188	0.0897185	0.121011	0.124123	0.124495	0.0917081	0.115367	0.102984	0.120754	0.0558865	0.126614	0.0988796	0.118776	0.153111	0.125909	0.105168	0.131121	0.141271	0.137764	0.101737	0.138605	0.109948	0.132065	0.0837066	0.095817	0.122539	0.106822	0.117499	0.07616	0.0820058	0.159042	0.124264	0.131908	0.141037	0.163591	0.106546	0.206483	0.112206	0.130093	0.148728	0.118886	0.174572
964	0.148684	0.127389	0.0971585	0.0990432	0.101457	0.11761	0.0808693	0.102094	0.0936013	0.119544	0.12297	0.124575	0.089688	0.115748	0.101561	0.121992	0.053309	0.125246	0.0961152	0.118782	0.153672	0.125994	0.104358	0.128419	0.137811	0.13222	0.10348	0.133677	0.110886	0.133622	0.0918229	0.10442	0.121071	0.113875	0.118377	0.074657	0.0885406	0.160797	0.125904	0.133783	0.142699	0.165094	0.109086	0.209172	0.114261	0.131568	0.150363	0.120848	0.175764
965	0.156283	0.129292	0.105386	0.10583	0.112388	0.12076	0.0749765	0.110229	0.106269	0.113525	0.124861	0.123774	0.0854277	0.117404	0.10212	0.121548	0.0498031	0.121291	0.0947026	0.118679	0.155651	0.125064	0.1035	0.122006	0.135619	0.13158	0.108858	0.132324	0.114496	0.136455	0.111013	0.113011	0.118808	0.119556	0.118164	0.0752329	0.103443	0.162988	0.127805	0.13611	0.144591	0.166659	0.111634	0.209905	0.115208	0.131848	0.151319	0.121046	0.175308
966	0.159744	0.137592	0.108215	0.107841	0.115219	0.11189	0.0744887	0.11244	0.109727	0.113454	0.131359	0.121722	0.0861832	0.117825	0.104308	0.120379	0.0541281	0.120492	0.0985605	0.119003	0.157291	0.124238	0.105095	0.122237	0.140117	0.139429	0.11071	0.139013	0.116263	0.13822	0.114976	0.106052	0.119294	0.11374	0.119096	0.0834191	0.106278	0.164364	0.129432	0.137336	0.145861	0.16767	0.112911	0.209514	0.116103	0.132643	0.152509	0.121833	0.17645
967	0.160747	0.144997	0.108334	0.107383	0.113574	0.102932	0.076998	0.110804	0.108046	0.116626	0.137298	0.120375	0.088647	0.117648	0.106398	0.119824	0.0591746	0.122025	0.102788	0.119835	0.158755	0.124017	0.107037	0.125125	0.145584	0.147515	0.109895	0.146113	0.116244	0.139461	0.111334	0.0972583	0.121775	0.10742	0.121013	0.0906753	0.103286	0.165845	0.131188	0.138615	0.147161	0.169068	0.114024	0.209559	0.117377	0.13402	0.154	0.123172	0.178386
968	0.156745	0.144035	0.103585	0.102397	0.103455	0.102038	0.0854643	0.101091	0.0966064	0.126276	0.137324	0.122263	0.0929897	0.116425	0.106888	0.121817	0.0605127	0.128933	0.104117	0.122006	0.159866	0.125708	0.108246	0.131858	0.149001	0.149404	0.103042	0.148075	0.11177	0.139664	0.094127	0.093831	0.128811	0.107936	0.125275	0.0881159	0.0903663	0.168231	0.133509	0.140856	0.148984	0.172115	0.115509	0.211865	0.119891	0.136884	0.156249	0.125843	0.181675
969	0.155358	0.140342	0.102975	0.100952	0.102278	0.11145	0.0894395	0.0985125	0.0934789	0.130879	0.134309	0.124933	0.0949432	0.117498	0.105943	0.124931	0.0598865	0.131784	0.100659	0.124082	0.160708	0.127779	0.107908	0.134743	0.149227	0.14612	0.101286	0.145975	0.110952	0.139679	0.0888329	0.104152	0.135292	0.116388	0.130993	0.0838381	0.0896296	0.17005	0.135279	0.142769	0.150853	0.173844	0.117734	0.214507	0.121938	0.13869	0.157915	0.127627	0.18362
970	0.156106	0.136095	0.105375	0.102186	0.106663	0.126063	0.0903255	0.100702	0.0960079	0.132405	0.130708	0.128018	0.0953683	0.119995	0.104828	0.128548	0.0586246	0.132375	0.0953431	0.126172	0.161656	0.130054	0.106985	0.135353	0.147994	0.140786	0.102905	0.14215	0.112544	0.140022	0.0916599	0.121136	0.140399	0.128302	0.136918	0.0794051	0.09594	0.17164	0.136806	0.144555	0.152778	0.174973	0.120188	0.217186	0.123603	0.139798	0.159291	0.128855	0.184756
971	0.165617	0.142266	0.117116	0.112748	0.120581	0.131001	0.083961	0.114794	0.113887	0.131019	0.139238	0.130653	0.092972	0.12454	0.110831	0.130479	0.0623361	0.13229	0.097997	0.128828	0.165506	0.13208	0.108988	0.133766	0.149843	0.143611	0.112631	0.143572	0.119588	0.145361	0.115564	0.12495	0.133528	0.128829	0.136245	0.0828298	0.109614	0.173993	0.138837	0.146775	0.154885	0.177298	0.120414	0.217894	0.123565	0.139274	0.160825	0.129028	0.184773
972	0.171607	0.149465	0.123761	0.118565	0.127085	0.127459	0.081417	0.122264	0.123553	0.130184	0.145775	0.132204	0.0924421	0.127498	0.115236	0.132091	0.0657885	0.133643	0.103288	0.131062	0.168752	0.133516	0.112191	0.133733	0.152871	0.149543	0.118563	0.14759	0.124271	0.149079	0.128571	0.118852	0.127839	0.124359	0.133016	0.0873661	0.114094	0.1759	0.140553	0.148607	0.156784	0.179144	0.120821	0.219297	0.124574	0.14077	0.162943	0.130594	0.186219
973	0.173829	0.157822	0.124983	0.119359	0.125669	0.115334	0.0827144	0.122632	0.124282	0.129884	0.15038	0.132597	0.0938553	0.128739	0.11788	0.133351	0.0689294	0.136498	0.111374	0.132829	0.17132	0.134317	0.116639	0.135322	0.157123	0.158787	0.120314	0.154347	0.126364	0.151186	0.129751	0.102461	0.123232	0.114609	0.127042	0.0932313	0.108549	0.177306	0.141909	0.15	0.158433	0.180452	0.121411	0.221408	0.126667	0.144374	0.165639	0.133605	0.189146
974	0.16212	0.156312	0.120236	0.114443	0.118114	0.112392	0.0903654	0.114611	0.112943	0.136674	0.149706	0.132744	0.098465	0.128597	0.116848	0.132952	0.0641417	0.1388	0.111813	0.133746	0.170196	0.134735	0.116403	0.138974	0.159188	0.159771	0.11524	0.156386	0.121858	0.149749	0.111206	0.102082	0.133364	0.115973	0.134174	0.0957987	0.0989726	0.179877	0.144343	0.152181	0.160434	0.182506	0.121328	0.2196	0.127995	0.146357	0.166819	0.135061	0.190837
975	0.15419	0.152999	0.117238	0.111319	0.113412	0.115821	0.0963538	0.109097	0.105192	0.143089	0.149525	0.133519	0.102315	0.129101	0.11631	0.133969	0.0611557	0.140881	0.110372	0.135168	0.16895	0.135703	0.11633	0.142287	0.160674	0.156967	0.111484	0.157819	0.119024	0.149614	0.0988923	0.108798	0.143739	0.122683	0.142537	0.096232	0.0947747	0.182273	0.146706	0.15441	0.162476	0.184325	0.122569	0.218215	0.12922	0.147611	0.167783	0.136108	0.191925
976	0.156459	0.148008	0.119023	0.113021	0.115772	0.130836	0.0971148	0.110343	0.10696	0.146702	0.151347	0.135599	0.103778	0.13116	0.117469	0.138164	0.0633141	0.142503	0.106564	0.137722	0.168168	0.137828	0.117445	0.144337	0.161293	0.148164	0.111703	0.158803	0.120834	0.152879	0.103073	0.126977	0.15096	0.138049	0.150378	0.0929795	0.102001	0.183989	0.148622	0.1565	0.16445	0.185447	0.126625	0.218435	0.130323	0.147607	0.168543	0.136552	0.191954
977	0.166454	0.147083	0.12763	0.119707	0.126476	0.138628	0.093803	0.119152	0.120263	0.138078	0.146123	0.138752	0.102814	0.134745	0.121286	0.141478	0.0690829	0.143157	0.107934	0.140815	0.171794	0.140725	0.120081	0.145701	0.15985	0.147097	0.117881	0.154374	0.126968	0.155445	0.122691	0.134019	0.142634	0.143057	0.14624	0.0931832	0.114059	0.18653	0.151247	0.15874	0.166792	0.187489	0.130092	0.224675	0.133187	0.150819	0.171901	0.139003	0.194415
978	0.177412	0.147875	0.137055	0.126937	0.138172	0.140561	0.0901556	0.128937	0.135053	0.127831	0.14014	0.141784	0.101595	0.138343	0.125454	0.143324	0.0751539	0.143291	0.111418	0.143471	0.176905	0.143136	0.123125	0.145873	0.158234	0.149257	0.125077	0.149523	0.133539	0.157101	0.143351	0.134637	0.131057	0.14139	0.138907	0.0953383	0.124868	0.189169	0.153906	0.1608	0.169104	0.189664	0.132963	0.231891	0.136303	0.154686	0.175749	0.141998	0.197415
979	0.179545	0.150606	0.138699	0.128365	0.139978	0.12651	0.0910209	0.130464	0.13638	0.12758	0.141022	0.142317	0.102934	0.139306	0.126765	0.139456	0.0763439	0.14245	0.116732	0.143	0.181772	0.141852	0.125501	0.141482	0.159014	0.154876	0.126949	0.150932	0.134661	0.155717	0.142386	0.121958	0.126995	0.124245	0.134577	0.101564	0.119878	0.19069	0.155311	0.161545	0.170443	0.190805	0.133757	0.233619	0.137694	0.156409	0.177624	0.144281	0.199018
980	0.179512	0.156302	0.133178	0.122941	0.132364	0.1191	0.0960567	0.122558	0.127375	0.137408	0.149187	0.140312	0.106837	0.13739	0.125132	0.138984	0.075597	0.143626	0.119521	0.143301	0.185398	0.141484	0.127389	0.141235	0.165101	0.163403	0.125521	0.158423	0.130743	0.157962	0.128852	0.113474	0.13445	0.118406	0.14015	0.105497	0.109833	0.193003	0.157361	0.16316	0.172537	0.19304	0.133612	0.233763	0.138499	0.156903	0.177477	0.145011	0.200348
981	0.177883	0.16417	0.122881	0.11292	0.118528	0.116146	0.104172	0.108422	0.111611	0.155133	0.163028	0.13658	0.112611	0.133527	0.121446	0.14098	0.0735242	0.146325	0.120374	0.144212	0.188129	0.141779	0.128903	0.14399	0.175098	0.17417	0.121718	0.170436	0.123381	0.163027	0.106714	0.108184	0.150468	0.120747	0.153034	0.107596	0.096898	0.195879	0.159877	0.165403	0.175176	0.196059	0.132875	0.232818	0.138921	0.156553	0.175963	0.144695	0.201505
982	0.173169	0.165565	0.125214	0.11378	0.119562	0.123661	0.105281	0.108962	0.112786	0.161655	0.168643	0.137687	0.113175	0.135387	0.120305	0.147216	0.0743789	0.151577	0.111972	0.14779	0.186032	0.143416	0.126636	0.150772	0.175731	0.174236	0.116803	0.170522	0.122253	0.166377	0.110509	0.117173	0.159005	0.141294	0.161908	0.102875	0.105106	0.196722	0.160972	0.166909	0.176451	0.197376	0.135861	0.233078	0.139842	0.156818	0.177544	0.146085	0.201762
983	0.173897	0.167233	0.133585	0.119753	0.128582	0.135586	0.102655	0.115566	0.123317	0.16728	0.169756	0.142038	0.112429	0.139877	0.12254	0.152653	0.0777626	0.156282	0.108357	0.15188	0.18652	0.146785	0.126875	0.156379	0.175568	0.171615	0.115293	0.168548	0.127162	0.169735	0.124965	0.130267	0.163394	0.155086	0.16461	0.10156	0.117803	0.198473	0.162792	0.169246	0.178602	0.199186	0.138733	0.234735	0.140883	0.158058	0.180429	0.147697	0.203371
984	0.181761	0.169219	0.150102	0.132556	0.148495	0.153376	0.0952797	0.130316	0.146743	0.17161	0.165012	0.150802	0.109963	0.147944	0.129307	0.156989	0.084565	0.160238	0.110893	0.156663	0.190433	0.152495	0.130427	0.160365	0.174357	0.165505	0.118226	0.163886	0.140326	0.173059	0.154196	0.149562	0.16245	0.159758	0.15934	0.10454	0.137217	0.201446	0.165587	0.172702	0.181937	0.201657	0.141442	0.238271	0.142082	0.160607	0.185078	0.149607	0.206798
985	0.18534	0.172415	0.152875	0.136118	0.151284	0.155798	0.0931996	0.135391	0.150505	0.159944	0.163723	0.154315	0.110974	0.151543	0.136887	0.157859	0.0874394	0.159667	0.112987	0.159833	0.193585	0.155586	0.13605	0.161758	0.177643	0.165808	0.1296	0.16447	0.145021	0.172618	0.158095	0.145173	0.147781	0.152187	0.15208	0.10867	0.132641	0.203397	0.167157	0.173948	0.183702	0.202751	0.139472	0.240136	0.142569	0.161862	0.186778	0.15079	0.20676
986	0.18708	0.174545	0.150854	0.136831	0.147557	0.150668	0.0955059	0.137262	0.147034	0.148271	0.164146	0.155031	0.113426	0.1523	0.142148	0.157291	0.0866944	0.158356	0.116619	0.161334	0.196126	0.156183	0.139853	0.161102	0.181215	0.169518	0.138648	0.165794	0.146435	0.169165	0.151925	0.135045	0.135394	0.142484	0.146747	0.112856	0.124555	0.20522	0.168729	0.174967	0.185228	0.203899	0.137464	0.241516	0.142992	0.163136	0.187638	0.151856	0.20646
987	0.185711	0.173181	0.142203	0.133952	0.13428	0.132588	0.107613	0.134723	0.13329	0.143401	0.16779	0.150568	0.118196	0.147398	0.140422	0.154419	0.0780523	0.157099	0.124624	0.159005	0.197286	0.151221	0.137578	0.156122	0.18341	0.179668	0.136653	0.166752	0.142828	0.15924	0.130455	0.121436	0.135996	0.133505	0.148167	0.116014	0.118822	0.207111	0.170823	0.176349	0.186781	0.20579	0.137458	0.242307	0.143556	0.165024	0.187543	0.152905	0.207022
988	0.186169	0.174209	0.140329	0.13082	0.130338	0.127961	0.111834	0.129441	0.129605	0.148231	0.171651	0.148739	0.119865	0.145917	0.137713	0.153903	0.0753459	0.157335	0.127142	0.158343	0.197536	0.149587	0.137289	0.154373	0.184834	0.182716	0.133989	0.171507	0.136758	0.162709	0.12441	0.119856	0.141541	0.132896	0.157728	0.119101	0.116166	0.207858	0.171969	0.17717	0.187118	0.206502	0.140663	0.242587	0.145512	0.165607	0.187744	0.153732	0.207161
989	0.18704	0.17704	0.142701	0.128278	0.131378	0.131238	0.111518	0.123973	0.132071	0.158523	0.176237	0.148281	0.120196	0.1461	0.135178	0.154934	0.076272	0.158686	0.126485	0.158801	0.197074	0.14989	0.137916	0.154881	0.186055	0.182786	0.130705	0.177538	0.130528	0.173211	0.127633	0.124999	0.149994	0.137572	0.170158	0.120669	0.115365	0.208378	0.17291	0.178027	0.18738	0.207032	0.145523	0.242737	0.14851	0.166245	0.188766	0.155041	0.207949
990	0.184732	0.185072	0.154426	0.131015	0.139039	0.150186	0.104759	0.126028	0.147768	0.17587	0.185599	0.14933	0.121061	0.147369	0.13713	0.1597	0.0849293	0.163415	0.120858	0.162084	0.194337	0.153654	0.138738	0.161609	0.188375	0.184992	0.124936	0.179806	0.130761	0.189553	0.149082	0.141759	0.163463	0.154781	0.17511	0.111256	0.118347	0.211029	0.175455	0.181025	0.19119	0.210168	0.151531	0.243627	0.154459	0.171685	0.194926	0.160683	0.215038
991	0.183243	0.185187	0.160018	0.131368	0.146795	0.159256	0.0993975	0.126587	0.155474	0.183909	0.183667	0.152946	0.120705	0.150948	0.138981	0.163359	0.0901945	0.166903	0.119194	0.164809	0.19341	0.157004	0.1403	0.166088	0.18775	0.180202	0.122932	0.181672	0.132665	0.197621	0.162427	0.151177	0.169776	0.162603	0.177235	0.106319	0.123721	0.212507	0.176525	0.182197	0.192764	0.210524	0.154217	0.243263	0.157047	0.174398	0.197986	0.162787	0.218456
992	0.182438	0.178325	0.159888	0.129576	0.154654	0.158892	0.0952525	0.125796	0.155618	0.183402	0.171846	0.158885	0.119263	0.156618	0.140726	0.165979	0.0922873	0.169233	0.121037	0.167007	0.194094	0.159952	0.14252	0.168469	0.184511	0.169404	0.124254	0.183164	0.136065	0.198312	0.168465	0.15368	0.16946	0.161636	0.176811	0.105212	0.131371	0.212908	0.17625	0.181705	0.192295	0.208378	0.153923	0.241788	0.156623	0.174669	0.198262	0.161724	0.218569
993	0.176407	0.166659	0.160269	0.1357	0.155565	0.159241	0.0941599	0.133971	0.156661	0.156828	0.161196	0.160659	0.120893	0.158293	0.14617	0.166065	0.093515	0.164919	0.124865	0.169331	0.196419	0.161255	0.14538	0.169953	0.183025	0.168225	0.135799	0.172469	0.146121	0.175099	0.159097	0.151415	0.150189	0.158286	0.162896	0.116785	0.133799	0.214512	0.177984	0.183255	0.19436	0.210493	0.151362	0.241327	0.153505	0.172819	0.196635	0.159519	0.215088
994	0.173002	0.160098	0.157319	0.140196	0.156219	0.154406	0.0977286	0.139713	0.152077	0.1398	0.153963	0.161464	0.12205	0.159096	0.149509	0.163894	0.0920066	0.160912	0.128798	0.168895	0.198195	0.161578	0.14693	0.167814	0.182001	0.167159	0.143424	0.16512	0.152528	0.159255	0.150866	0.147503	0.137638	0.150416	0.154213	0.125267	0.135419	0.215325	0.178863	0.18353	0.195119	0.21166	0.14991	0.242512	0.151603	0.17162	0.195632	0.158309	0.21268
995	0.174734	0.162923	0.148791	0.141016	0.156919	0.141007	0.109214	0.140169	0.138163	0.14047	0.152871	0.160864	0.122115	0.158646	0.14872	0.15809	0.0858918	0.157983	0.132638	0.16368	0.198827	0.160307	0.146087	0.159587	0.181678	0.165625	0.142798	0.164293	0.151572	0.158083	0.146369	0.141386	0.138028	0.135666	0.155754	0.126218	0.135874	0.214653	0.17808	0.181446	0.193406	0.210827	0.150634	0.246446	0.152112	0.171779	0.195914	0.158983	0.212524
996	0.187807	0.176511	0.152744	0.140099	0.147634	0.135113	0.117853	0.138595	0.132313	0.151101	0.177693	0.155984	0.125722	0.154899	0.144578	0.158404	0.0857193	0.157361	0.134203	0.164801	0.20462	0.158746	0.146761	0.15954	0.189491	0.179519	0.143463	0.16871	0.143696	0.169115	0.145126	0.139285	0.145229	0.140274	0.168342	0.134825	0.130676	0.216922	0.179813	0.182542	0.195012	0.213507	0.153468	0.25089	0.155476	0.174513	0.197475	0.162251	0.215393
997	0.203033	0.192097	0.159977	0.139338	0.139585	0.133393	0.12559	0.13609	0.130699	0.164946	0.20349	0.151432	0.129373	0.151289	0.140681	0.159884	0.086694	0.157616	0.134998	0.167256	0.21033	0.157222	0.147208	0.161106	0.197596	0.194147	0.141566	0.175417	0.135643	0.183086	0.144901	0.138244	0.152671	0.147526	0.181938	0.139119	0.125561	0.21904	0.181607	0.183905	0.196766	0.216103	0.155983	0.254259	0.158651	0.177044	0.198725	0.165288	0.218032
998	0.213133	0.202444	0.166894	0.140776	0.144776	0.140034	0.132092	0.132241	0.137172	0.181933	0.205597	0.152219	0.129436	0.151417	0.140966	0.159753	0.0862079	0.1589	0.135088	0.16842	0.210109	0.15619	0.145347	0.160776	0.197826	0.193615	0.129372	0.185006	0.133447	0.197379	0.145326	0.137282	0.154821	0.146799	0.1886	0.121144	0.125222	0.217583	0.181059	0.183106	0.195742	0.214762	0.155088	0.252839	0.158116	0.176152	0.197512	0.164723	0.216716
999	0.218252	0.207998	0.174311	0.142124	0.150579	0.155946	0.122574	0.131227	0.153949	0.186774	0.199629	0.155916	0.127306	0.154857	0.144494	0.167323	0.0926545	0.167908	0.130613	0.173375	0.213462	0.161105	0.147021	0.168274	0.201575	0.19721	0.127575	0.192045	0.135611	0.202598	0.154673	0.140939	0.159861	0.151578	0.185044	0.107504	0.11843	0.218291	0.181592	0.184779	0.19705	0.215242	0.154355	0.251718	0.157494	0.173833	0.196435	0.163413	0.217249
1000	0.219318	0.209939	0.181311	0.14285	0.156742	0.17679	0.104654	0.131157	0.176247	0.184259	0.189061	0.161358	0.124089	0.160347	0.149643	0.179011	0.102821	0.181035	0.123938	0.180261	0.218558	0.16925	0.150625	0.17998	0.207164	0.202974	0.131458	0.19733	0.140067	0.201739	0.168781	0.147399	0.166565	0.15959	0.175796	0.0965024	0.108565	0.220115	0.182671	0.187713	0.19957	0.216658	0.153574	0.250659	0.156616	0.170752	0.195487	0.161656	0.218724
[truncated: 61 more columns]

## Sheet: C1-9
11.mn.abs	12.mn.abs	13.mn.abs	14.mn.abs	15.mn.abs	16.mn.abs	17.mn.abs	18.mn.abs	19.mn.abs	110.mn.abs	111.mn.abs	112.mn.abs	113.mn.abs	114.mn.abs	21.mn.abs	22.mn.abs	23.mn.abs	24.mn.abs	25.mn.abs	26.mn.abs	27.mn.abs	28.mn.abs	29.mn.abs	210.mn.abs	211.mn.abs	31.mn.abs	32.mn.abs	33.mn.abs	34.mn.abs	35.mn.abs	36.mn.abs	37.mn.abs	38.mn.abs	39.mn.abs	310.mn.abs	311.mn.abs	312.mn.abs	313.mn.abs	314.mn.abs	41.mn.abs	42.mn.abs	43.mn.abs	44.mn.abs	45.mn.abs	46.mn.abs	47.mn.abs	48.mn.abs	49.mn.abs	410.mn.abs	411.mn.abs
16	16.1	15.6	16.63	15.72	16	15.83	16.42	21.2	17.1	15.62	16.37	16.82	16.36	13.13	13.2	13	13.2	13.31	13.31	13.2	13.2	12.95	13.31	13.38	7.43	7.52	7.27	8.41	7.52	37.52	7.89	8.52	8.51	7.42	7.27	7.41	7.83	7.42	3.84	3.85	3.97	4.01	3.52	3.61	3.57	3.32	3.46	3.51	3.51
1.03861	0.98688	0.876613	0.863728	0.849391	0.82715	0.743495	0.82659	0.840363	0.744275	0.837542	0.990158	0.828559	0.75129	1.13513	0.988309	1.08011	1.1479	1.13358	0.895937	1.20352	1.07755	1.06712	1.15594	0.897773	0.428072	0.550144	0.533466	0.62112	0.504192	0.617051	0.568235	0.529611	0.433788	0.599381	0.437786	0.56195	0.484168	0.623404	0.840385	0.933377	0.569058	0.541436	0.527111	0.495735	0.554207	0.629693	0.584182	0.502192	0.545017
0.989142	0.890983	0.846275	0.836485	0.822528	0.792897	0.739524	0.793252	0.806303	0.749157	0.814574	0.92167	0.796543	0.739073	1.09571	0.949037	1.03769	1.10026	1.09431	0.848433	1.17103	1.03926	1.02961	1.1125	0.808045	0.380457	0.526931	0.509216	0.560937	0.511217	0.564157	0.546191	0.508606	0.385438	0.547687	0.388056	0.533188	0.487163	0.555491	0.814117	0.879788	0.542391	0.520495	0.518772	0.472746	0.535866	0.590991	0.556557	0.477834	0.544205
0.960402	0.880692	0.844422	0.8379	0.825185	0.796887	0.739012	0.79572	0.807209	0.751399	0.808331	0.911534	0.795588	0.738082	1.08615	0.936822	1.02786	1.08847	1.08434	0.838772	1.16686	1.02894	1.01657	1.09912	0.796185	0.372908	0.519172	0.521426	0.547917	0.508278	0.549152	0.534975	0.517193	0.376737	0.530834	0.382596	0.524547	0.480485	0.539291	0.80371	0.868698	0.535251	0.526474	0.508274	0.436752	0.523999	0.577631	0.551918	0.452497	0.535685
0.92473	0.87014	0.837725	0.833504	0.824152	0.797717	0.728469	0.79467	0.809028	0.743655	0.804605	0.898711	0.796845	0.72959	1.07206	0.912599	1.00108	1.0722	1.06888	0.82951	1.15396	1.00677	0.984392	1.08209	0.79127	0.375215	0.518326	0.529113	0.544204	0.500719	0.545582	0.530238	0.521241	0.378315	0.527826	0.386461	0.525185	0.46095	0.534254	0.809719	0.86354	0.540275	0.532833	0.497803	0.413637	0.513437	0.574637	0.554707	0.433942	0.52861
0.867757	0.837902	0.813088	0.809196	0.807292	0.781543	0.696166	0.776524	0.803314	0.715901	0.801056	0.865248	0.794333	0.702265	1.04064	0.858189	0.934419	1.03743	1.03444	0.810881	1.11589	0.95439	0.910931	1.04948	0.781483	0.388105	0.527769	0.516894	0.54735	0.485801	0.55569	0.535466	0.507487	0.391423	0.544544	0.398816	0.540211	0.417834	0.538737	0.848034	0.859496	0.566619	0.532052	0.487678	0.416441	0.503497	0.586576	0.567071	0.427767	0.526434
0.849584	0.818874	0.810588	0.804363	0.795446	0.768835	0.673999	0.76353	0.794324	0.696618	0.790728	0.846778	0.785372	0.677617	1.01914	0.835499	0.903555	1.00948	1.01458	0.795747	1.0948	0.920597	0.881055	1.02744	0.770443	0.383038	0.519616	0.494436	0.544816	0.453197	0.547931	0.525576	0.470968	0.386248	0.5392	0.393191	0.53517	0.39882	0.541881	0.849214	0.850205	0.566678	0.523947	0.471026	0.417809	0.48865	0.581895	0.563053	0.422315	0.501583
0.842363	0.806272	0.812998	0.803833	0.784406	0.756844	0.656098	0.751416	0.783202	0.679098	0.77772	0.836647	0.773251	0.656322	0.997008	0.822661	0.886194	0.982563	0.996326	0.78341	1.07818	0.894829	0.867168	0.996257	0.764344	0.369906	0.502336	0.4702	0.539013	0.420954	0.530999	0.507575	0.434617	0.372792	0.521342	0.380256	0.517788	0.392872	0.542663	0.831908	0.842203	0.55288	0.508232	0.452296	0.417671	0.471827	0.568452	0.54785	0.417155	0.472201
0.825053	0.804075	0.79786	0.788383	0.768056	0.741966	0.641862	0.734126	0.766843	0.654905	0.763192	0.844639	0.756524	0.646455	0.949894	0.804672	0.876968	0.942719	0.957223	0.777324	1.05179	0.873167	0.863262	0.899256	0.78837	0.348736	0.470056	0.452364	0.526685	0.415269	0.499433	0.47479	0.429994	0.350761	0.480304	0.363272	0.47436	0.416048	0.532773	0.788469	0.8517	0.51514	0.463784	0.431654	0.411656	0.451172	0.538218	0.502618	0.411925	0.452667
0.814966	0.813908	0.781111	0.770146	0.750337	0.719527	0.627331	0.71204	0.749215	0.635783	0.739762	0.836564	0.733601	0.635458	0.933118	0.800279	0.871878	0.933402	0.943484	0.775123	1.04048	0.867081	0.863243	0.866935	0.799697	0.332329	0.448607	0.446068	0.500595	0.41923	0.474961	0.452921	0.433656	0.333847	0.457	0.348331	0.449174	0.417102	0.499209	0.756761	0.854834	0.490642	0.449246	0.433419	0.403814	0.44933	0.517298	0.487929	0.408813	0.455032
0.809327	0.833538	0.762777	0.749561	0.731176	0.691787	0.612101	0.686361	0.730211	0.619261	0.710227	0.817156	0.706231	0.623291	0.935919	0.805433	0.869703	0.9447	0.946464	0.775701	1.03934	0.87181	0.866042	0.871807	0.801092	0.318469	0.433282	0.447461	0.465567	0.430522	0.454197	0.437205	0.443616	0.319686	0.443903	0.33423	0.434352	0.402	0.451399	0.734055	0.853186	0.475739	0.454585	0.451022	0.395214	0.46066	0.503483	0.493505	0.407345	0.472908
0.824031	0.82221	0.743835	0.724853	0.71203	0.685419	0.613405	0.678725	0.707344	0.626948	0.698329	0.802379	0.693853	0.621747	0.906588	0.814369	0.870689	0.91701	0.929502	0.756957	0.982355	0.852099	0.866056	0.855188	0.782622	0.331577	0.4465	0.44469	0.466794	0.410408	0.469993	0.451086	0.429017	0.331095	0.461586	0.34363	0.456522	0.377853	0.457396	0.698326	0.814131	0.458563	0.447035	0.423536	0.373484	0.433562	0.479036	0.480595	0.383985	0.450042
0.826439	0.810243	0.727598	0.706127	0.696778	0.677665	0.608823	0.668912	0.688578	0.626316	0.686331	0.782978	0.682058	0.615102	0.884958	0.812308	0.86283	0.89298	0.908563	0.737954	0.943462	0.843755	0.859224	0.840183	0.765074	0.329067	0.445677	0.433466	0.468561	0.395195	0.47574	0.451974	0.41347	0.327287	0.468297	0.340757	0.466288	0.368753	0.464138	0.67709	0.788054	0.456975	0.441364	0.405168	0.366273	0.41647	0.471395	0.472786	0.372913	0.432009
0.811379	0.797201	0.713228	0.693014	0.684963	0.666883	0.595589	0.654985	0.67314	0.613626	0.672703	0.756152	0.669579	0.600917	0.87186	0.79535	0.84311	0.872661	0.88221	0.718019	0.922141	0.850269	0.843243	0.82685	0.748123	0.305066	0.425275	0.411055	0.470209	0.385677	0.466731	0.434539	0.396309	0.30265	0.459063	0.320896	0.457696	0.378473	0.470857	0.673888	0.778211	0.476921	0.438681	0.399347	0.378767	0.412955	0.486382	0.472339	0.378437	0.4212
0.767719	0.751242	0.696798	0.685889	0.674583	0.655106	0.575226	0.646597	0.668873	0.585399	0.666363	0.733297	0.661668	0.578823	0.869902	0.776858	0.824747	0.861689	0.873571	0.701667	0.900125	0.837393	0.826091	0.851964	0.714344	0.308792	0.409948	0.407997	0.447109	0.389389	0.442679	0.416573	0.397584	0.306698	0.436565	0.312361	0.427682	0.362046	0.442403	0.669969	0.742949	0.451131	0.41661	0.393468	0.361279	0.403952	0.467203	0.450891	0.361699	0.407434
0.73034	0.712748	0.681403	0.677266	0.662974	0.642004	0.555932	0.636681	0.662529	0.56048	0.657711	0.713054	0.651913	0.55828	0.869097	0.759605	0.810048	0.853818	0.868824	0.689169	0.886526	0.824328	0.812082	0.876283	0.688736	0.313105	0.400169	0.406177	0.424947	0.389849	0.423229	0.403921	0.39573	0.310534	0.418607	0.308102	0.406146	0.342058	0.415342	0.66693	0.716883	0.426775	0.40149	0.389713	0.344114	0.397046	0.449549	0.433071	0.346686	0.399783
0.709066	0.69446	0.66573	0.659101	0.644353	0.622579	0.537834	0.617113	0.642636	0.544462	0.636619	0.691915	0.63224	0.540106	0.864828	0.743032	0.801642	0.847949	0.864215	0.682867	0.89373	0.819232	0.804507	0.872523	0.686727	0.302679	0.40144	0.396261	0.414002	0.372895	0.420281	0.403996	0.373806	0.296718	0.416568	0.308881	0.414032	0.323254	0.404318	0.666911	0.72596	0.429043	0.415793	0.392199	0.343757	0.399295	0.454226	0.435731	0.348308	0.411326
0.703802	0.699879	0.657661	0.645625	0.624697	0.60511	0.534862	0.602372	0.620414	0.546665	0.618677	0.68973	0.611476	0.539604	0.849877	0.724024	0.782364	0.82622	0.849692	0.674958	0.897861	0.791661	0.780156	0.857601	0.688882	0.28876	0.385308	0.379627	0.413568	0.356685	0.414692	0.388764	0.358531	0.285511	0.402176	0.29965	0.396481	0.32653	0.407836	0.634888	0.719804	0.427171	0.39775	0.370992	0.339042	0.380134	0.444448	0.42689	0.340839	0.393913
0.705945	0.714119	0.652017	0.634624	0.606564	0.589971	0.537243	0.590919	0.599436	0.555611	0.603411	0.694665	0.59242	0.5455	0.831276	0.706768	0.760248	0.79988	0.831326	0.666103	0.898934	0.758916	0.75206	0.836486	0.691624	0.275583	0.364858	0.362922	0.415276	0.343414	0.406774	0.369863	0.348275	0.276707	0.383748	0.287619	0.370771	0.336825	0.414373	0.594592	0.70778	0.423555	0.368746	0.343931	0.332482	0.355346	0.4295	0.413342	0.329822	0.367484
0.706398	0.700935	0.630802	0.619605	0.595727	0.579095	0.519962	0.58282	0.586053	0.543951	0.590328	0.68003	0.58187	0.530232	0.814698	0.707601	0.744957	0.781074	0.8098	0.650769	0.88476	0.748595	0.741293	0.793513	0.679725	0.276753	0.366379	0.363875	0.387058	0.346677	0.38304	0.371365	0.350823	0.273818	0.368688	0.287361	0.360694	0.311705	0.380776	0.59232	0.708325	0.422301	0.369926	0.358444	0.328058	0.366047	0.42887	0.405172	0.325389	0.377125
0.69747	0.672412	0.616524	0.609703	0.589891	0.572623	0.50725	0.574632	0.581813	0.527798	0.582958	0.657549	0.576922	0.51731	0.79631	0.702184	0.73406	0.766061	0.791458	0.632619	0.866361	0.742894	0.734246	0.76791	0.654774	0.270092	0.360237	0.357292	0.379007	0.340592	0.375723	0.364762	0.345148	0.267582	0.366563	0.28004	0.363363	0.30549	0.372762	0.591985	0.68703	0.408782	0.372108	0.355973	0.324926	0.363668	0.418773	0.400657	0.321626	0.375833
0.680624	0.63306	0.608397	0.604444	0.588615	0.570183	0.498715	0.566566	0.585845	0.508358	0.580765	0.629485	0.577075	0.50669	0.77677	0.691356	0.727021	0.754384	0.775966	0.612501	0.844871	0.741302	0.730511	0.755969	0.620252	0.256905	0.34767	0.344432	0.388484	0.326611	0.382784	0.35139	0.332518	0.258678	0.376036	0.266913	0.377665	0.315863	0.386884	0.593359	0.64872	0.385158	0.375233	0.338603	0.322864	0.349805	0.400686	0.399212	0.318382	0.364886
0.6602	0.63107	0.607719	0.602419	0.586785	0.562885	0.498829	0.561409	0.584115	0.514073	0.575531	0.633181	0.570257	0.507961	0.772447	0.672816	0.719992	0.751466	0.769005	0.608959	0.831619	0.735029	0.723938	0.758347	0.613312	0.263087	0.345268	0.347329	0.372852	0.331025	0.369136	0.349703	0.334572	0.256843	0.361985	0.272288	0.360852	0.298539	0.367166	0.58116	0.635615	0.38847	0.356838	0.334548	0.309181	0.342279	0.396846	0.383876	0.303852	0.350832
0.648434	0.634363	0.60137	0.595441	0.579031	0.555367	0.493707	0.555186	0.57595	0.512933	0.567142	0.633811	0.561963	0.503731	0.765282	0.655906	0.705785	0.741558	0.761237	0.605423	0.818188	0.718882	0.709158	0.759048	0.613484	0.262283	0.33854	0.342651	0.36178	0.327011	0.35877	0.342038	0.328618	0.254269	0.351663	0.270884	0.349719	0.288245	0.354803	0.566734	0.633744	0.387278	0.34707	0.328603	0.301848	0.335326	0.392575	0.374672	0.295907	0.343922
0.650288	0.641953	0.584218	0.579406	0.561134	0.547648	0.478341	0.546391	0.557516	0.496505	0.553438	0.624706	0.551637	0.488374	0.750918	0.641414	0.679277	0.71848	0.750531	0.599411	0.802572	0.686839	0.680827	0.754752	0.622376	0.246318	0.32275	0.32254	0.36125	0.305699	0.356271	0.322332	0.306711	0.249289	0.35037	0.254842	0.351859	0.293146	0.358684	0.550692	0.648224	0.374459	0.354843	0.317752	0.307038	0.328612	0.385683	0.377796	0.300788	0.349725
0.639636	0.631927	0.570717	0.567289	0.55092	0.5366	0.468882	0.53386	0.547107	0.479659	0.543168	0.603095	0.540556	0.476382	0.737715	0.641628	0.667241	0.701321	0.737438	0.587011	0.796357	0.672269	0.669319	0.744521	0.617668	0.238527	0.32148	0.320057	0.344963	0.305092	0.341105	0.321376	0.304961	0.234334	0.335196	0.252679	0.334691	0.281509	0.340472	0.549496	0.645933	0.376225	0.342832	0.319243	0.299514	0.327089	0.383168	0.37406	0.296091	0.340572
0.623199	0.615025	0.559174	0.556435	0.540662	0.523261	0.460291	0.520299	0.53687	0.466502	0.532386	0.583084	0.528345	0.466659	0.724087	0.642618	0.660284	0.688865	0.723395	0.574261	0.790774	0.66541	0.663599	0.729091	0.60655	0.234571	0.320987	0.319692	0.329733	0.30652	0.32704	0.321909	0.306621	0.221523	0.320515	0.253125	0.318436	0.269113	0.32298	0.547006	0.635678	0.377075	0.329776	0.320546	0.290503	0.324916	0.379305	0.367541	0.289155	0.329891
0.596757	0.589749	0.550456	0.545361	0.52071	0.503451	0.447792	0.505661	0.517428	0.467599	0.514785	0.580642	0.511462	0.461602	0.705459	0.628874	0.656636	0.686763	0.706159	0.565492	0.776074	0.669551	0.661627	0.697947	0.584609	0.236252	0.305967	0.30674	0.334248	0.291277	0.32967	0.305856	0.298062	0.226849	0.321328	0.247478	0.325138	0.271283	0.330445	0.521682	0.611987	0.356648	0.333303	0.306196	0.28915	0.31361	0.364308	0.35696	0.283542	0.328904
0.590669	0.583629	0.538961	0.535281	0.509791	0.497961	0.441503	0.499144	0.509782	0.460276	0.508433	0.575251	0.504674	0.454138	0.698471	0.618708	0.64724	0.681206	0.699552	0.559092	0.758167	0.667048	0.654198	0.693736	0.579637	0.232864	0.304828	0.305473	0.329261	0.290473	0.324714	0.304597	0.290247	0.228685	0.321047	0.241404	0.32261	0.271446	0.325622	0.507435	0.599803	0.35082	0.324977	0.299521	0.278863	0.305676	0.356406	0.346711	0.274604	0.320476
0.595963	0.58809	0.526428	0.526098	0.504327	0.500546	0.438735	0.497297	0.50889	0.448489	0.508435	0.567946	0.503616	0.445559	0.698032	0.610843	0.63496	0.673533	0.698928	0.553991	0.73933	0.660282	0.643753	0.704645	0.583988	0.226662	0.311356	0.310715	0.319213	0.297895	0.315616	0.311595	0.283357	0.228096	0.319837	0.2355	0.314725	0.270174	0.313943	0.499706	0.594334	0.353305	0.310061	0.297165	0.263854	0.299714	0.352606	0.336892	0.263945	0.307841
0.580364	0.566348	0.523752	0.520662	0.504322	0.487574	0.426311	0.48802	0.500428	0.447813	0.495813	0.54656	0.491931	0.441514	0.683568	0.601834	0.62687	0.654061	0.68455	0.537639	0.725761	0.636379	0.628945	0.689556	0.559983	0.220857	0.295233	0.29877	0.319806	0.293134	0.308366	0.298908	0.285709	0.215005	0.305022	0.23811	0.304938	0.25785	0.305119	0.49765	0.590392	0.3383	0.310953	0.282529	0.266362	0.290343	0.34314	0.333447	0.260133	0.300076
0.568223	0.554682	0.519683	0.51629	0.50237	0.482781	0.421861	0.483338	0.494465	0.442872	0.490445	0.540126	0.486755	0.436768	0.673691	0.593785	0.621335	0.644556	0.673536	0.530542	0.721781	0.627136	0.62225	0.675584	0.54632	0.220065	0.28596	0.291417	0.318985	0.285615	0.306346	0.290067	0.28206	0.208233	0.299631	0.237811	0.30279	0.253616	0.303917	0.490057	0.57799	0.331939	0.305654	0.276465	0.263143	0.284112	0.336896	0.326816	0.256768	0.296885
0.559622	0.553543	0.51405	0.513071	0.498218	0.486993	0.426217	0.483709	0.491203	0.433205	0.493024	0.549993	0.48872	0.431222	0.668565	0.586621	0.618533	0.645653	0.665899	0.533498	0.728521	0.633622	0.624382	0.662492	0.543249	0.225056	0.284029	0.289037	0.316525	0.274961	0.310297	0.285313	0.271582	0.208378	0.304728	0.234142	0.309367	0.258461	0.311489	0.476302	0.556448	0.334972	0.293415	0.279742	0.253443	0.281223	0.334086	0.316573	0.253847	0.298781
0.556059	0.550671	0.505899	0.503057	0.489319	0.471332	0.414076	0.470968	0.483101	0.430175	0.4774	0.534545	0.472581	0.424583	0.657854	0.576892	0.5995	0.629557	0.657471	0.52239	0.709645	0.61369	0.60607	0.658814	0.544755	0.220743	0.283661	0.2866	0.303366	0.270157	0.299201	0.283598	0.262961	0.208228	0.299208	0.224585	0.298412	0.254042	0.296555	0.473174	0.556573	0.324685	0.287751	0.275436	0.246793	0.276384	0.327249	0.314184	0.245674	0.28976
0.550382	0.544991	0.497518	0.493699	0.480564	0.459692	0.404486	0.461004	0.474386	0.426858	0.465768	0.521871	0.460737	0.418789	0.648655	0.569833	0.586456	0.615066	0.650031	0.512699	0.693427	0.596315	0.593149	0.655893	0.542666	0.213947	0.280973	0.282492	0.294341	0.268012	0.288594	0.281274	0.258598	0.207258	0.29067	0.216833	0.287176	0.247147	0.282892	0.467602	0.556299	0.314923	0.285503	0.26897	0.243872	0.271125	0.320584	0.311153	0.238997	0.282818
0.537869	0.533243	0.489017	0.487585	0.47326	0.463011	0.405747	0.461151	0.465461	0.420394	0.468449	0.523075	0.463808	0.415023	0.643952	0.569142	0.590781	0.608349	0.644483	0.510166	0.689749	0.591253	0.597761	0.651185	0.530483	0.204282	0.272173	0.274268	0.297524	0.269839	0.283284	0.276278	0.263103	0.204412	0.278375	0.214552	0.280303	0.237375	0.278278	0.452333	0.547398	0.309885	0.288706	0.25966	0.248297	0.2651	0.315062	0.303596	0.236895	0.283736
0.532949	0.528763	0.48348	0.481545	0.467772	0.454412	0.397675	0.45367	0.45806	0.415743	0.460112	0.511057	0.455693	0.407518	0.631054	0.557742	0.581208	0.603315	0.631555	0.502746	0.684554	0.590115	0.589168	0.633295	0.526713	0.200094	0.265373	0.268764	0.29429	0.26247	0.282883	0.268261	0.260801	0.19711	0.274426	0.214834	0.281349	0.230454	0.280543	0.451195	0.539456	0.310696	0.282931	0.255444	0.247124	0.261282	0.311818	0.297934	0.235495	0.281251
0.529389	0.525454	0.478858	0.475719	0.462832	0.443183	0.38767	0.444433	0.452108	0.411212	0.449282	0.496849	0.444969	0.39986	0.617155	0.544439	0.568047	0.598193	0.617929	0.493964	0.677344	0.588624	0.576251	0.614588	0.524013	0.198886	0.260523	0.265203	0.288193	0.252872	0.283881	0.260068	0.255371	0.189048	0.273923	0.215782	0.284633	0.226253	0.284397	0.453797	0.533265	0.31202	0.274649	0.253743	0.243076	0.25858	0.309028	0.293927	0.234035	0.277306
0.514557	0.510434	0.471881	0.470218	0.456033	0.443415	0.387342	0.441786	0.451002	0.402004	0.448564	0.498925	0.4441	0.399697	0.614033	0.542873	0.564198	0.587135	0.615097	0.487108	0.659472	0.573951	0.566229	0.617825	0.505913	0.203142	0.262639	0.266948	0.278984	0.250524	0.281089	0.256841	0.246349	0.185914	0.274468	0.21433	0.281785	0.232229	0.280441	0.443896	0.534956	0.300878	0.271701	0.255096	0.234194	0.256945	0.302591	0.295222	0.229968	0.271977
0.507393	0.503992	0.464863	0.463072	0.447155	0.436132	0.382492	0.434425	0.442804	0.393783	0.440585	0.491488	0.435596	0.393582	0.604954	0.533505	0.553886	0.577933	0.605942	0.479494	0.650313	0.565784	0.559681	0.60929	0.499611	0.202771	0.261155	0.265143	0.271548	0.25062	0.27346	0.255362	0.240811	0.183425	0.271142	0.208434	0.273728	0.232462	0.271318	0.436693	0.525834	0.294807	0.270683	0.253292	0.229564	0.253934	0.297296	0.292178	0.225324	0.266587
0.506015	0.504038	0.457871	0.454752	0.436817	0.423274	0.374233	0.423595	0.429393	0.386368	0.427255	0.476984	0.421489	0.383016	0.591544	0.51846	0.538925	0.570141	0.592191	0.471353	0.64758	0.562452	0.555752	0.592094	0.502131	0.198777	0.256882	0.260595	0.265502	0.252633	0.262294	0.255249	0.237949	0.181448	0.264866	0.199234	0.261873	0.228174	0.258475	0.431614	0.508926	0.292624	0.271173	0.24908	0.228215	0.249916	0.292946	0.285862	0.220316	0.261238
0.493929	0.492831	0.448531	0.446309	0.435293	0.42195	0.367257	0.420425	0.429215	0.386175	0.425784	0.475138	0.420458	0.380572	0.588017	0.518149	0.535786	0.559339	0.589084	0.466337	0.640801	0.549275	0.543512	0.592318	0.490216	0.195748	0.253295	0.253604	0.26861	0.249856	0.259618	0.251799	0.236559	0.180174	0.257221	0.197527	0.25896	0.223643	0.255125	0.427385	0.512963	0.294525	0.268081	0.24194	0.22912	0.244516	0.291673	0.279079	0.216751	0.260981
0.485848	0.485068	0.44186	0.439953	0.430599	0.418644	0.361823	0.416134	0.424992	0.381851	0.421972	0.469533	0.417507	0.37709	0.581387	0.51415	0.530772	0.551117	0.581972	0.46044	0.630395	0.540963	0.535556	0.585899	0.482922	0.189861	0.246099	0.246282	0.267831	0.24399	0.257182	0.246775	0.234062	0.177986	0.249254	0.194162	0.257171	0.216608	0.253266	0.422051	0.511174	0.292448	0.262896	0.236163	0.228777	0.240131	0.289579	0.275769	0.214673	0.259793
0.483818	0.482613	0.438947	0.436403	0.420628	0.411647	0.358379	0.409625	0.413964	0.370944	0.413923	0.457583	0.410871	0.3715	0.569528	0.503781	0.522205	0.546493	0.568297	0.452912	0.614785	0.539902	0.533959	0.568746	0.482885	0.179508	0.233347	0.238303	0.260613	0.233662	0.254501	0.23943	0.229729	0.174304	0.240549	0.187761	0.256466	0.205665	0.253006	0.414886	0.499461	0.284169	0.254707	0.232337	0.226415	0.237172	0.28602	0.277514	0.214658	0.256876
0.473365	0.473162	0.43333	0.430644	0.418143	0.404621	0.354838	0.403391	0.412327	0.370494	0.409001	0.455344	0.403069	0.366834	0.566002	0.500528	0.517816	0.539679	0.565846	0.44923	0.612734	0.533271	0.525874	0.564313	0.473525	0.176363	0.229305	0.236055	0.253113	0.228615	0.251367	0.232391	0.22636	0.171548	0.241171	0.188188	0.253735	0.201182	0.25033	0.413501	0.499215	0.280684	0.251211	0.233518	0.220637	0.235684	0.281275	0.275459	0.212609	0.251657
0.463645	0.464294	0.427121	0.424281	0.41551	0.39897	0.350549	0.398127	0.41132	0.37091	0.404984	0.45396	0.396647	0.362671	0.562503	0.496793	0.512836	0.533071	0.563676	0.445699	0.609806	0.526462	0.518252	0.561897	0.465291	0.174507	0.226775	0.235262	0.24645	0.22487	0.248074	0.226238	0.222852	0.169065	0.242549	0.189228	0.249634	0.198392	0.247017	0.410915	0.498059	0.279064	0.249671	0.234528	0.215002	0.234053	0.276425	0.271541	0.209973	0.246853
0.461565	0.461669	0.420524	0.417089	0.406425	0.397318	0.343548	0.395359	0.40501	0.365995	0.401199	0.447758	0.394997	0.359104	0.552467	0.485772	0.502369	0.528212	0.553652	0.439432	0.59352	0.522719	0.516328	0.556222	0.466965	0.171106	0.222244	0.234699	0.242039	0.220966	0.244324	0.222119	0.217833	0.166538	0.239067	0.186907	0.242307	0.195908	0.243234	0.399752	0.484969	0.279742	0.250817	0.231038	0.211922	0.230669	0.271709	0.264193	0.206789	0.244739
0.458155	0.459459	0.417368	0.414308	0.403038	0.392972	0.340257	0.391018	0.398216	0.358971	0.396807	0.439658	0.390175	0.353746	0.547303	0.482174	0.498875	0.521792	0.547219	0.434447	0.589598	0.514727	0.507744	0.550887	0.461342	0.171844	0.222364	0.232666	0.237832	0.221672	0.237656	0.221389	0.212998	0.164072	0.232778	0.184659	0.236855	0.197111	0.235403	0.39658	0.481694	0.276757	0.248808	0.225263	0.21205	0.226559	0.269575	0.260257	0.202187	0.243059
0.453795	0.457157	0.415845	0.413596	0.402487	0.387602	0.338879	0.386072	0.391774	0.351686	0.392336	0.431405	0.383943	0.347899	0.544223	0.481888	0.498456	0.514843	0.54247	0.430089	0.591122	0.505297	0.496804	0.545861	0.45264	0.174421	0.224538	0.22966	0.234172	0.22441	0.229967	0.222155	0.208356	0.161479	0.225399	0.182331	0.232617	0.199867	0.226135	0.39704	0.482799	0.271921	0.244994	0.21878	0.213582	0.222286	0.268647	0.258245	0.197066	0.241533
0.444581	0.449688	0.4114	0.409068	0.399687	0.386369	0.336718	0.38292	0.392173	0.354237	0.390105	0.432445	0.379502	0.346855	0.533898	0.473374	0.489693	0.509889	0.533974	0.423987	0.578905	0.503726	0.497683	0.54139	0.451969	0.171939	0.220864	0.222978	0.236031	0.221274	0.226894	0.218575	0.203777	0.155844	0.220974	0.177617	0.230669	0.19686	0.223096	0.38973	0.473496	0.266809	0.238134	0.217271	0.210909	0.219954	0.265204	0.257858	0.193654	0.238484
0.440176	0.444819	0.40665	0.404397	0.393831	0.382655	0.331725	0.379144	0.386939	0.351533	0.38493	0.428325	0.375916	0.344305	0.527581	0.468382	0.484388	0.504305	0.527441	0.419467	0.57256	0.499554	0.493437	0.534751	0.447151	0.169685	0.215093	0.218153	0.235543	0.216141	0.226111	0.214682	0.20256	0.152008	0.217216	0.173604	0.230231	0.191865	0.222883	0.383417	0.469033	0.264871	0.235582	0.216828	0.206595	0.218092	0.260636	0.255221	0.192584	0.234743
0.440435	0.442415	0.401506	0.399496	0.384874	0.376408	0.323851	0.374676	0.376072	0.343523	0.376762	0.419019	0.373107	0.3402	0.525127	0.466824	0.482442	0.498062	0.522773	0.416475	0.5719	0.492774	0.484083	0.525951	0.438204	0.167639	0.207231	0.215114	0.232677	0.209008	0.227637	0.21045	0.204722	0.149923	0.214089	0.170253	0.231322	0.184879	0.225535	0.378039	0.469326	0.266114	0.237328	0.217464	0.200634	0.216694	0.254932	0.25032	0.193877	0.230295
0.431085	0.434034	0.394809	0.392834	0.382168	0.370803	0.321464	0.369078	0.374112	0.337257	0.372114	0.415366	0.366136	0.333346	0.519239	0.458132	0.473791	0.492962	0.519222	0.411496	0.560422	0.488537	0.482143	0.523637	0.435816	0.162491	0.204856	0.215949	0.225295	0.207397	0.225097	0.206057	0.202497	0.147381	0.216116	0.168938	0.224908	0.182164	0.223099	0.377007	0.459859	0.263433	0.235178	0.214969	0.198981	0.21392	0.254278	0.247253	0.191686	0.227847
0.424457	0.428124	0.389825	0.387897	0.378981	0.366693	0.318946	0.364662	0.372402	0.33363	0.368648	0.411068	0.360978	0.32874	0.513677	0.451985	0.467438	0.487348	0.515089	0.407003	0.550571	0.483028	0.478308	0.52011	0.433027	0.158911	0.204974	0.216772	0.220336	0.207851	0.221682	0.202809	0.199341	0.146931	0.217638	0.169155	0.220175	0.182268	0.219065	0.374389	0.453493	0.259333	0.231422	0.211473	0.198549	0.210942	0.253253	0.245321	0.188526	0.226188
0.424827	0.428024	0.38831	0.386496	0.373376	0.365219	0.314887	0.362622	0.369215	0.334716	0.366626	0.404121	0.360027	0.328941	0.509216	0.452006	0.466659	0.480237	0.509391	0.403688	0.545492	0.474255	0.46902	0.512671	0.427932	0.15896	0.208941	0.216745	0.220885	0.21129	0.217308	0.201754	0.195193	0.150774	0.217042	0.172025	0.220145	0.187141	0.212853	0.367603	0.454894	0.253106	0.225177	0.206522	0.199626	0.207726	0.250359	0.245183	0.184067	0.225609
0.417096	0.420674	0.384338	0.382647	0.370178	0.359312	0.310334	0.356835	0.362434	0.330119	0.361048	0.400114	0.355579	0.325914	0.504633	0.446997	0.461321	0.4765	0.505125	0.398995	0.54411	0.471408	0.466754	0.508921	0.422829	0.159654	0.20704	0.21121	0.220794	0.207456	0.212939	0.201301	0.19225	0.149359	0.210207	0.169501	0.220393	0.185804	0.208243	0.367834	0.452265	0.25511	0.225564	0.207689	0.199258	0.207609	0.247959	0.244504	0.18466	0.224695
0.409109	0.41322	0.379858	0.37835	0.367512	0.353618	0.306666	0.351347	0.356351	0.325118	0.355718	0.397097	0.350646	0.32215	0.499934	0.441283	0.455381	0.473547	0.5008	0.394359	0.542671	0.469685	0.465749	0.505428	0.418254	0.160141	0.202915	0.205457	0.219514	0.201916	0.2097	0.200265	0.190328	0.145911	0.203399	0.165459	0.219842	0.181899	0.205432	0.368642	0.4489	0.257897	0.227716	0.210076	0.198186	0.208151	0.246258	0.243309	0.186443	0.223783
0.412138	0.41625	0.376482	0.375472	0.36321	0.355669	0.307832	0.352917	0.358917	0.327077	0.356908	0.393814	0.348605	0.319783	0.49433	0.43976	0.453304	0.468555	0.493338	0.391756	0.534595	0.463488	0.459169	0.496722	0.415766	0.158492	0.197311	0.207286	0.213277	0.199612	0.211906	0.195202	0.191413	0.14097	0.206399	0.162628	0.214755	0.175423	0.208829	0.360631	0.448088	0.250933	0.227748	0.208455	0.195902	0.206809	0.246926	0.240277	0.18583	0.223301
0.407617	0.411872	0.373414	0.372416	0.359538	0.352899	0.305048	0.350343	0.355808	0.323972	0.353562	0.389007	0.345855	0.317401	0.489522	0.434138	0.447457	0.4637	0.488912	0.387829	0.529634	0.459078	0.45507	0.492496	0.412729	0.153749	0.194264	0.205605	0.208372	0.198407	0.208222	0.190198	0.188002	0.137333	0.205055	0.16095	0.209453	0.171239	0.206137	0.355711	0.440302	0.246373	0.222204	0.203222	0.193402	0.20227	0.242603	0.236928	0.181154	0.219694
0.398026	0.402515	0.370558	0.369242	0.356296	0.346852	0.299582	0.344949	0.34885	0.317433	0.347146	0.383188	0.342625	0.31501	0.485276	0.425806	0.439126	0.458964	0.486553	0.383027	0.526791	0.455894	0.452667	0.491311	0.409332	0.146923	0.192965	0.201497	0.204374	0.197961	0.200525	0.185243	0.181523	0.134588	0.200702	0.160066	0.204018	0.168614	0.199267	0.35289	0.427861	0.243448	0.212873	0.195531	0.190747	0.195543	0.23486	0.233357	0.1737	0.213931
0.396622	0.401365	0.364153	0.363838	0.352043	0.343589	0.296405	0.340981	0.345995	0.315308	0.343815	0.378471	0.334465	0.308966	0.479699	0.42474	0.435873	0.452662	0.481069	0.37902	0.516726	0.447386	0.443575	0.483299	0.403721	0.151043	0.191919	0.197716	0.207559	0.193505	0.203582	0.188544	0.181816	0.13741	0.195407	0.157086	0.20794	0.172282	0.196261	0.349382	0.426844	0.2426	0.216843	0.198221	0.188478	0.197114	0.236796	0.230853	0.176205	0.212862
0.392659	0.397896	0.36027	0.360217	0.348539	0.340103	0.293358	0.337709	0.342665	0.313371	0.340158	0.375399	0.330428	0.305786	0.475493	0.421987	0.433102	0.448195	0.476853	0.375655	0.511432	0.442783	0.439028	0.478558	0.401045	0.151474	0.189613	0.196317	0.206629	0.192139	0.2042	0.188595	0.181974	0.136896	0.193544	0.155459	0.207361	0.171934	0.195693	0.34727	0.427017	0.241215	0.217291	0.197875	0.18793	0.197344	0.236405	0.229873	0.177071	0.212312
0.385422	0.391449	0.359699	0.35895	0.346045	0.33636	0.290512	0.335378	0.33875	0.311705	0.336115	0.374504	0.331779	0.306372	0.473066	0.417032	0.430967	0.446101	0.474283	0.373132	0.512279	0.443233	0.440366	0.478044	0.402218	0.147014	0.185628	0.198026	0.200275	0.194809	0.201586	0.184344	0.181953	0.131977	0.196146	0.155579	0.200843	0.16628	0.198334	0.346945	0.428768	0.239105	0.213081	0.193525	0.189641	0.195805	0.232944	0.230881	0.175768	0.21244
0.382964	0.389033	0.353483	0.35281	0.34048	0.333019	0.287139	0.331092	0.335052	0.307387	0.332763	0.368909	0.325366	0.299724	0.466592	0.413708	0.425741	0.441271	0.468438	0.368556	0.507413	0.43855	0.433732	0.473433	0.394083	0.146078	0.18454	0.192974	0.199637	0.1898	0.19654	0.182402	0.175724	0.131264	0.190067	0.153006	0.20053	0.165779	0.191351	0.338251	0.420694	0.234581	0.210544	0.191273	0.18458	0.190542	0.229473	0.225218	0.16971	0.206567
0.380055	0.386275	0.347883	0.347391	0.335986	0.32966	0.283721	0.326648	0.331299	0.302671	0.329335	0.363909	0.319494	0.294108	0.460247	0.409878	0.420748	0.435825	0.462069	0.363948	0.500965	0.43271	0.427286	0.467	0.38737	0.14498	0.182871	0.188834	0.1989	0.185659	0.192795	0.18022	0.171078	0.130469	0.185147	0.150265	0.200037	0.164991	0.185884	0.331793	0.414224	0.231686	0.208225	0.189589	0.180725	0.186692	0.226769	0.220896	0.165519	0.202249
0.373516	0.380556	0.346769	0.346367	0.335973	0.326069	0.280462	0.322762	0.327299	0.298206	0.325365	0.362892	0.318965	0.294925	0.456165	0.403828	0.417886	0.430015	0.455826	0.360245	0.49302	0.42624	0.425223	0.457629	0.389024	0.141624	0.178122	0.190618	0.19495	0.187804	0.193846	0.176203	0.173882	0.127281	0.187767	0.14844	0.195849	0.160759	0.189374	0.335524	0.416968	0.234525	0.205669	0.188416	0.183636	0.188609	0.226198	0.223626	0.168851	0.205228
0.370385	0.376266	0.343646	0.343281	0.332188	0.323053	0.277759	0.319844	0.324161	0.296032	0.322205	0.357839	0.313977	0.291386	0.452342	0.399168	0.412293	0.425774	0.452319	0.356306	0.488952	0.422549	0.421844	0.454533	0.383672	0.14099	0.177186	0.186797	0.193529	0.18434	0.190006	0.174997	0.170892	0.126371	0.183655	0.146147	0.194715	0.160032	0.185	0.332556	0.413645	0.231113	0.203902	0.186251	0.179754	0.185633	0.223382	0.219414	0.165447	0.2022
0.368247	0.372936	0.339729	0.3394	0.327254	0.320192	0.27528	0.31727	0.321337	0.294687	0.319358	0.351733	0.307842	0.286537	0.448427	0.395442	0.406078	0.421997	0.449656	0.352281	0.485941	0.41965	0.417569	0.453554	0.376196	0.141254	0.177499	0.181404	0.19284	0.179249	0.184784	0.174713	0.166073	0.126118	0.177591	0.144148	0.194534	0.160418	0.178302	0.326723	0.407484	0.225728	0.20238	0.183684	0.173813	0.18087	0.219723	0.213052	0.159823	0.197076
0.361309	0.37232	0.3368	0.336685	0.327129	0.316366	0.272542	0.313844	0.317807	0.291469	0.316011	0.352101	0.309034	0.28745	0.442633	0.39438	0.404914	0.416043	0.443564	0.348382	0.476942	0.412698	0.410603	0.44639	0.377445	0.138454	0.173465	0.184441	0.188457	0.182161	0.18679	0.171269	0.168306	0.122481	0.181035	0.146658	0.190479	0.156463	0.182312	0.322688	0.400802	0.22816	0.199985	0.181717	0.177047	0.180136	0.217805	0.215577	0.161778	0.197739
0.357498	0.367607	0.333322	0.333387	0.323246	0.313049	0.269665	0.310765	0.314284	0.288597	0.312855	0.348863	0.306824	0.285355	0.438128	0.390736	0.401377	0.411547	0.43906	0.344609	0.470297	0.408488	0.406604	0.440295	0.375657	0.138154	0.17268	0.184157	0.187593	0.181694	0.187211	0.170398	0.166975	0.122186	0.180267	0.146306	0.18973	0.156031	0.181299	0.321042	0.398786	0.226809	0.199366	0.181276	0.177333	0.179875	0.216991	0.216008	0.162289	0.197678
0.35638	0.359232	0.329302	0.329521	0.315988	0.31013	0.266618	0.307944	0.310709	0.285984	0.309817	0.34238	0.301544	0.280542	0.434704	0.384774	0.395706	0.408281	0.435899	0.340904	0.465617	0.406639	0.405171	0.435064	0.371134	0.140093	0.174794	0.180891	0.189867	0.178196	0.186204	0.171821	0.162462	0.124887	0.175726	0.143383	0.191931	0.158753	0.175794	0.321496	0.400874	0.222087	0.200326	0.182193	0.174973	0.180035	0.217155	0.214561	0.161507	0.196967
0.350745	0.359935	0.325797	0.325772	0.316189	0.308618	0.264416	0.305389	0.308021	0.282658	0.307303	0.341091	0.298563	0.277869	0.428494	0.382281	0.391537	0.404315	0.432091	0.337994	0.464906	0.401627	0.399466	0.434338	0.363849	0.134092	0.167943	0.178779	0.183495	0.176888	0.179782	0.165066	0.161771	0.119094	0.174733	0.142369	0.185394	0.152258	0.175444	0.312294	0.391451	0.220482	0.193138	0.17639	0.170689	0.174514	0.211135	0.208954	0.155381	0.191058
0.345392	0.358138	0.322645	0.322531	0.314756	0.305992	0.261958	0.302487	0.304715	0.279844	0.304358	0.338142	0.295585	0.275424	0.423067	0.378992	0.388035	0.400253	0.42723	0.334986	0.462068	0.396809	0.394283	0.430798	0.359585	0.131386	0.163335	0.177775	0.180038	0.176324	0.176549	0.161763	0.161613	0.11636	0.172923	0.141065	0.181129	0.148068	0.173902	0.307402	0.38478	0.2198	0.188756	0.173011	0.168987	0.171771	0.208031	0.206095	0.152544	0.188179
0.340791	0.350999	0.319928	0.320027	0.309645	0.301219	0.258883	0.298864	0.300143	0.277887	0.300514	0.331696	0.292257	0.273058	0.419136	0.373916	0.385446	0.396028	0.42057	0.331674	0.455129	0.392562	0.390327	0.421942	0.360662	0.135221	0.16349	0.178573	0.182506	0.176818	0.179373	0.165265	0.161964	0.119819	0.169322	0.139053	0.181665	0.148788	0.169743	0.310882	0.383953	0.220386	0.190045	0.174531	0.171976	0.174442	0.21062	0.208432	0.15596	0.19109
0.339322	0.348107	0.315853	0.316332	0.306022	0.298833	0.255305	0.296178	0.297684	0.275206	0.297411	0.327216	0.287298	0.269155	0.415726	0.369269	0.379313	0.391317	0.416745	0.327076	0.450727	0.388713	0.387436	0.419452	0.355031	0.132008	0.163424	0.1739	0.180105	0.171187	0.174946	0.16117	0.156887	0.115523	0.168443	0.138193	0.181129	0.148772	0.166633	0.306844	0.38168	0.214945	0.188818	0.172425	0.166578	0.170126	0.206774	0.20346	0.151837	0.186632
0.337485	0.346519	0.312061	0.312818	0.303391	0.296911	0.251992	0.293635	0.295403	0.272455	0.294443	0.324231	0.283186	0.265829	0.412067	0.36521	0.373291	0.386406	0.413294	0.322531	0.446947	0.38434	0.38402	0.418088	0.34844	0.127537	0.162422	0.169283	0.176263	0.165939	0.169992	0.155943	0.152056	0.110209	0.168077	0.13758	0.179448	0.147647	0.164717	0.300965	0.378664	0.209447	0.186469	0.169161	0.160296	0.164757	0.201537	0.197475	0.146748	0.181004
0.33079	0.345369	0.310668	0.311149	0.302917	0.294154	0.25012	0.290552	0.291449	0.270117	0.291092	0.324823	0.283925	0.266262	0.406801	0.362875	0.371233	0.381096	0.408189	0.319431	0.442791	0.377403	0.377341	0.414265	0.345034	0.125703	0.157961	0.170679	0.172004	0.168642	0.170695	0.15438	0.153918	0.109159	0.166757	0.136676	0.174416	0.142958	0.166376	0.295966	0.374319	0.210175	0.182467	0.165312	0.159501	0.162782	0.197786	0.195344	0.146006	0.178705
0.328962	0.341263	0.309033	0.309534	0.300145	0.292003	0.249195	0.288954	0.289756	0.268779	0.289325	0.32203	0.281267	0.265191	0.402799	0.359285	0.368786	0.37785	0.404212	0.316765	0.43644	0.374574	0.374895	0.408685	0.344175	0.127109	0.158276	0.171281	0.172443	0.169195	0.171329	0.155528	0.152551	0.111121	0.164609	0.135485	0.173861	0.14274	0.164652	0.295335	0.370198	0.210255	0.182247	0.165859	0.161559	0.163807	0.198252	0.196501	0.146985	0.179934
0.329655	0.335548	0.307034	0.307767	0.295987	0.29011	0.248598	0.288069	0.28921	0.267833	0.28831	0.317254	0.276573	0.263014	0.399577	0.355039	0.366016	0.375747	0.400934	0.314321	0.429147	0.374043	0.374794	0.402359	0.344481	0.130304	0.161293	0.171277	0.175523	0.16838	0.171757	0.158044	0.149365	0.114605	0.162158	0.134176	0.175932	0.145135	0.161149	0.297126	0.366495	0.209818	0.184178	0.16885	0.165044	0.166418	0.201043	0.199368	0.148765	0.182993
0.321548	0.33261	0.299825	0.301589	0.291116	0.285762	0.24235	0.283054	0.283934	0.261981	0.282714	0.312875	0.27123	0.255934	0.39615	0.351694	0.360409	0.371057	0.397419	0.310328	0.427517	0.36981	0.370258	0.400732	0.336131	0.129663	0.160258	0.168418	0.174216	0.166078	0.168414	0.154294	0.148374	0.111115	0.163531	0.133821	0.176603	0.14578	0.162724	0.294371	0.367889	0.206365	0.183416	0.167276	0.16186	0.163977	0.198987	0.196011	0.145186	0.179283
0.31589	0.330264	0.295856	0.297413	0.288434	0.282313	0.238917	0.279249	0.27971	0.257999	0.278778	0.310005	0.268661	0.252828	0.390784	0.347952	0.355765	0.365728	0.392366	0.306208	0.42391	0.364336	0.364869	0.395845	0.331511	0.126443	0.156498	0.166089	0.170509	0.16434	0.16584	0.151726	0.147739	0.10892	0.161664	0.132814	0.173639	0.142854	0.162073	0.288791	0.364247	0.203692	0.179355	0.163504	0.158779	0.160862	0.195037	0.19262	0.142124	0.175292
0.313027	0.328625	0.29559	0.295541	0.288273	0.279922	0.238711	0.276856	0.276723	0.256173	0.276761	0.308884	0.269281	0.254265	0.383256	0.343772	0.352217	0.359694	0.385597	0.301956	0.418069	0.357485	0.358536	0.387305	0.331111	0.120259	0.149612	0.164351	0.164045	0.163239	0.164128	0.150493	0.147513	0.108199	0.156055	0.131046	0.1665	0.135827	0.158834	0.279976	0.354828	0.20189	0.171502	0.157189	0.155787	0.156945	0.18889	0.189157	0.139624	0.170941
0.312496	0.325065	0.293637	0.294169	0.284943	0.278548	0.237291	0.275333	0.275335	0.255747	0.27515	0.304304	0.26492	0.251608	0.382054	0.339507	0.347568	0.357353	0.382542	0.299559	0.413087	0.3561	0.357008	0.384018	0.329604	0.12129	0.150457	0.163204	0.164503	0.162141	0.162738	0.149231	0.144083	0.107325	0.152698	0.127594	0.165847	0.135524	0.153746	0.278993	0.35029	0.199767	0.171699	0.156636	0.154773	0.155167	0.187775	0.187612	0.138091	0.170621
0.309476	0.321208	0.290354	0.291632	0.281315	0.276177	0.234395	0.272668	0.272465	0.25384	0.272102	0.299965	0.260751	0.248021	0.380289	0.336	0.3433	0.354038	0.37983	0.296906	0.408895	0.35332	0.354287	0.381905	0.326436	0.122454	0.15121	0.161721	0.164645	0.160624	0.161174	0.147823	0.141601	0.106063	0.151746	0.126118	0.166736	0.136721	0.151377	0.278401	0.348507	0.197769	0.172852	0.156694	0.153818	0.154081	0.187091	0.186405	0.137047	0.170701
0.300057	0.317176	0.284504	0.286244	0.277899	0.27118	0.228463	0.267088	0.26569	0.248092	0.265612	0.297118	0.25843	0.243502	0.375297	0.334159	0.340126	0.347364	0.376723	0.293064	0.406131	0.345704	0.347383	0.38083	0.319812	0.121669	0.14935	0.159282	0.161922	0.158146	0.159111	0.146085	0.142225	0.103958	0.155595	0.129656	0.169159	0.139286	0.155724	0.276292	0.351481	0.196138	0.173699	0.156366	0.152382	0.153901	0.18584	0.18537	0.136807	0.170442
0.298475	0.312242	0.282036	0.283513	0.27478	0.267568	0.22671	0.264112	0.263299	0.24524	0.263627	0.293428	0.255787	0.241848	0.370182	0.330361	0.337492	0.343073	0.371952	0.289623	0.400341	0.341048	0.342762	0.375687	0.317915	0.120027	0.147343	0.159596	0.160029	0.158682	0.159142	0.145991	0.143282	0.104411	0.15358	0.129826	0.166228	0.136172	0.153985	0.273749	0.349787	0.196552	0.171274	0.154385	0.151032	0.153547	0.18409	0.184875	0.136662	0.169093
0.298891	0.307654	0.280604	0.281872	0.271925	0.265012	0.226303	0.262418	0.262511	0.243846	0.26309	0.289965	0.253261	0.240983	0.365526	0.326146	0.334808	0.339931	0.367078	0.286479	0.394192	0.337968	0.33951	0.369872	0.316941	0.118258	0.145471	0.160262	0.158591	0.159646	0.159048	0.145621	0.143361	0.105222	0.149444	0.128158	0.161974	0.131755	0.14987	0.270936	0.345453	0.196515	0.167845	0.151913	0.149729	0.152564	0.182099	0.184078	0.135732	0.1672
0.293313	0.30696	0.277583	0.280634	0.269872	0.265531	0.224337	0.262394	0.261259	0.244527	0.260878	0.289655	0.252112	0.23823	0.363848	0.323849	0.33059	0.338289	0.365304	0.284202	0.39258	0.337664	0.339323	0.369143	0.310718	0.1177	0.144743	0.156653	0.158001	0.156176	0.153343	0.13976	0.136478	0.102239	0.145947	0.123202	0.161935	0.132397	0.145392	0.267444	0.335875	0.188976	0.165791	0.150251	0.148513	0.148143	0.179778	0.180177	0.129804	0.164496
0.288823	0.304984	0.273909	0.277059	0.267393	0.26279	0.221373	0.259575	0.257791	0.24135	0.257315	0.28703	0.249323	0.235951	0.360276	0.321483	0.327739	0.335456	0.361612	0.281701	0.390176	0.33478	0.336849	0.367223	0.306798	0.117073	0.14345	0.154631	0.157013	0.153897	0.151424	0.137671	0.135385	0.100424	0.146487	0.122808	0.162535	0.133421	0.145823	0.264151	0.333681	0.186024	0.163771	0.148691	0.147604	0.146216	0.1781	0.178089	0.12757	0.162658
0.285107	0.302008	0.269707	0.271685	0.264563	0.257546	0.217622	0.254606	0.252615	0.235219	0.252697	0.282619	0.245261	0.234008	0.355303	0.319078	0.325932	0.331742	0.356502	0.279046	0.387187	0.329966	0.332661	0.364411	0.304622	0.1164	0.141743	0.153839	0.155732	0.15255	0.152402	0.138467	0.138722	0.09952	0.150139	0.125918	0.163622	0.13473	0.150036	0.261071	0.337144	0.186599	0.161815	0.147237	0.146947	0.146226	0.176943	0.177419	0.128189	0.161515
0.283674	0.298538	0.26931	0.271238	0.262364	0.257051	0.217232	0.253916	0.252227	0.235996	0.252498	0.278906	0.242217	0.231815	0.351213	0.312107	0.319194	0.326537	0.352423	0.273976	0.378883	0.325999	0.328463	0.355603	0.302897	0.11331	0.140965	0.152626	0.154438	0.151956	0.151035	0.13757	0.136471	0.0988379	0.143534	0.122031	0.157034	0.128614	0.142556	0.26071	0.330435	0.187992	0.161983	0.147617	0.147152	0.14565	0.176691	0.176919	0.128912	0.161664
0.281163	0.296263	0.267926	0.270051	0.260581	0.255902	0.215954	0.252348	0.250563	0.235252	0.251003	0.276597	0.240273	0.229832	0.347042	0.307601	0.314566	0.321753	0.348786	0.269943	0.373407	0.321403	0.323964	0.350387	0.29981	0.112017	0.140154	0.15059	0.153199	0.150151	0.148677	0.13585	0.133776	0.0969723	0.140344	0.118974	0.15401	0.125788	0.139211	0.257847	0.324886	0.186339	0.160912	0.146556	0.145535	0.143406	0.174384	0.174565	0.127374	0.159913
0.276996	0.295696	0.264977	0.267626	0.259355	0.253647	0.213269	0.249361	0.246888	0.232077	0.247478	0.276257	0.23986	0.228129	0.342728	0.306772	0.313111	0.317609	0.34576	0.267475	0.37212	0.315872	0.31903	0.350486	0.294736	0.113456	0.139269	0.147356	0.152042	0.146541	0.144935	0.132968	0.130592	0.0933591	0.142446	0.117332	0.156424	0.128002	0.142249	0.251215	0.321202	0.180162	0.157936	0.143296	0.141193	0.138706	0.169007	0.169461	0.122486	0.155307
0.274628	0.289644	0.261169	0.263699	0.254324	0.248669	0.210354	0.246013	0.243739	0.229315	0.244426	0.27134	0.234632	0.225441	0.339197	0.302246	0.308256	0.314169	0.340724	0.264278	0.364871	0.313478	0.316468	0.345347	0.293015	0.112408	0.137236	0.149307	0.150139	0.147531	0.146984	0.134533	0.132677	0.0957558	0.141278	0.119551	0.154497	0.126256	0.14043	0.25135	0.321582	0.181718	0.15626	0.141438	0.140057	0.139547	0.169747	0.170333	0.123648	0.15549
0.272148	0.284421	0.257515	0.260048	0.249987	0.244644	0.207693	0.242861	0.240924	0.226607	0.24159	0.266858	0.230063	0.222535	0.335804	0.29782	0.303599	0.310752	0.336022	0.261113	0.35845	0.310917	0.313781	0.340277	0.290875	0.111191	0.135524	0.150997	0.148562	0.148817	0.14839	0.135173	0.133714	0.0975428	0.139665	0.120835	0.152308	0.124445	0.138261	0.251176	0.320302	0.182638	0.15482	0.139997	0.139547	0.140018	0.170394	0.17104	0.124273	0.155725
0.268129	0.285274	0.254884	0.258218	0.250254	0.245312	0.205968	0.240538	0.238788	0.223792	0.2391	0.266684	0.230645	0.219606	0.332227	0.296003	0.301639	0.30685	0.333512	0.258446	0.358167	0.305715	0.309076	0.338689	0.285179	0.111074	0.135492	0.148384	0.148419	0.147941	0.143895	0.129943	0.127947	0.0933758	0.138802	0.116607	0.152123	0.125008	0.138179	0.245496	0.311148	0.176397	0.153142	0.138805	0.138779	0.135619	0.166645	0.167224	0.11917	0.152897
0.265259	0.28144	0.252467	0.255562	0.247273	0.242276	0.203688	0.238235	0.236265	0.221887	0.236674	0.262806	0.227095	0.217941	0.328936	0.292252	0.297901	0.303756	0.32941	0.255839	0.354155	0.303237	0.306621	0.334001	0.283671	0.11032	0.134207	0.146997	0.147638	0.147024	0.144236	0.130527	0.128855	0.0940519	0.137526	0.117329	0.151423	0.124436	0.13681	0.243802	0.310082	0.176205	0.151357	0.137676	0.13745	0.13504	0.165047	0.16602	0.118939	0.1511
0.262805	0.275837	0.250148	0.252601	0.243021	0.237807	0.201135	0.235909	0.233545	0.220371	0.234223	0.257576	0.222004	0.216812	0.325718	0.287828	0.293538	0.300895	0.324772	0.253219	0.348648	0.301696	0.304924	0.328278	0.283774	0.109303	0.132439	0.146191	0.146526	0.146087	0.146286	0.133281	0.132289	0.0964512	0.136058	0.119844	0.150288	0.123293	0.134935	0.243851	0.312331	0.178612	0.149741	0.13669	0.13607	0.136064	0.16451	0.166027	0.120761	0.149959
0.258521	0.276331	0.247704	0.250771	0.242606	0.237893	0.198607	0.233189	0.230708	0.218087	0.231091	0.257633	0.222544	0.214565	0.321121	0.285853	0.291319	0.295608	0.322125	0.24967	0.346197	0.295088	0.298795	0.327093	0.278299	0.108745	0.131979	0.144718	0.145102	0.14495	0.140162	0.127511	0.126307	0.0908003	0.134457	0.114476	0.146964	0.122009	0.134304	0.240762	0.306118	0.175908	0.150277	0.136729	0.137055	0.133369	0.163497	0.164676	0.117995	0.150042
0.254715	0.273547	0.245213	0.248361	0.239826	0.23544	0.196642	0.230962	0.228337	0.21604	0.228859	0.25535	0.220416	0.212546	0.317603	0.283051	0.288133	0.292089	0.319051	0.246808	0.342358	0.291707	0.295569	0.324159	0.275455	0.107953	0.130866	0.143007	0.143597	0.143454	0.138882	0.12629	0.125133	0.0898472	0.133428	0.113523	0.146474	0.120535	0.133147	0.237827	0.302872	0.173791	0.148752	0.134858	0.135381	0.131584	0.161413	0.162451	0.116391	0.148315
0.251342	0.267595	0.242663	0.245379	0.234757	0.230527	0.195209	0.229197	0.226402	0.214209	0.227483	0.250797	0.215701	0.210733	0.315151	0.279477	0.284047	0.290295	0.315595	0.244633	0.337227	0.291447	0.295157	0.319567	0.27517	0.106943	0.129133	0.141091	0.142037	0.141634	0.142335	0.129514	0.128659	0.0934902	0.132974	0.116889	0.148764	0.118897	0.131494	0.235048	0.302483	0.172247	0.145227	0.131139	0.13113	0.130686	0.158298	0.159385	0.115919	0.144836
0.252098	0.268297	0.240628	0.243224	0.235238	0.231051	0.193558	0.228133	0.224991	0.211682	0.225408	0.250422	0.215651	0.208588	0.309858	0.276697	0.281352	0.28603	0.310282	0.240727	0.33438	0.286212	0.290328	0.316937	0.269106	0.106514	0.128781	0.141107	0.1414	0.141617	0.13825	0.124696	0.123654	0.0892577	0.132301	0.11336	0.144549	0.119197	0.131275	0.231095	0.297062	0.170787	0.14585	0.132209	0.133029	0.129434	0.158161	0.159527	0.114062	0.145694
0.250339	0.267119	0.238306	0.241128	0.234396	0.230556	0.191247	0.226464	0.222708	0.209658	0.223112	0.248773	0.214735	0.206328	0.305458	0.273871	0.27805	0.28161	0.306114	0.237168	0.330971	0.281139	0.286228	0.313211	0.264915	0.10589	0.128355	0.141125	0.140923	0.141321	0.136177	0.122422	0.121337	0.0873401	0.13132	0.111713	0.14189	0.119074	0.130556	0.228587	0.293765	0.169879	0.145693	0.1327	0.133658	0.128493	0.157857	0.159385	0.112965	0.146094
0.243179	0.261317	0.235307	0.238955	0.230153	0.227245	0.187678	0.22351	0.218653	0.208635	0.220457	0.244029	0.211412	0.20385	0.303107	0.270811	0.273369	0.277245	0.304316	0.23449	0.326121	0.277083	0.284137	0.307104	0.26507	0.104809	0.127573	0.140832	0.140607	0.140211	0.139115	0.126231	0.12545	0.0910599	0.129807	0.114737	0.1432	0.117836	0.12867	0.22892	0.295155	0.169984	0.143388	0.13132	0.130887	0.128183	0.156752	0.158184	0.113502	0.144922
0.241901	0.259688	0.233319	0.23609	0.22817	0.223948	0.186728	0.220284	0.216957	0.205852	0.218733	0.241141	0.208263	0.202862	0.300239	0.267628	0.27169	0.275229	0.301163	0.232537	0.321957	0.276051	0.280582	0.306019	0.262198	0.105557	0.125776	0.139064	0.1392	0.140735	0.136974	0.124589	0.123441	0.0888627	0.130251	0.112974	0.144825	0.118498	0.129298	0.224215	0.289917	0.165451	0.139766	0.12675	0.128851	0.124484	0.152276	0.154084	0.110942	0.14083
0.24208	0.258889	0.231614	0.233388	0.226962	0.221376	0.186305	0.217575	0.215816	0.202994	0.217147	0.239229	0.205723	0.202042	0.296968	0.264574	0.270391	0.273434	0.297759	0.230449	0.318367	0.274894	0.276751	0.305653	0.258323	0.106058	0.124066	0.137222	0.137617	0.141146	0.133793	0.121346	0.119797	0.0852813	0.130399	0.110264	0.145141	0.118526	0.129903	0.219465	0.284368	0.161197	0.136928	0.122868	0.127679	0.120903	0.148281	0.15045	0.108135	0.137241
0.240671	0.25603	0.229703	0.232224	0.226047	0.221869	0.18461	0.217394	0.21386	0.202072	0.21484	0.239018	0.205509	0.199891	0.29243	0.262061	0.266624	0.269323	0.29487	0.22666	0.316149	0.269008	0.27343	0.301605	0.253905	0.102906	0.124109	0.137043	0.13672	0.138785	0.132861	0.11839	0.117186	0.0835555	0.126507	0.109855	0.13915	0.113093	0.126916	0.221289	0.28632	0.164444	0.139368	0.12634	0.129361	0.122449	0.150956	0.152799	0.108476	0.139841
0.236085	0.25242	0.227342	0.23041	0.223207	0.21934	0.181818	0.215732	0.211557	0.200906	0.212695	0.235736	0.203438	0.19815	0.289275	0.258256	0.262135	0.264931	0.291624	0.223745	0.312159	0.265767	0.271116	0.296484	0.252422	0.101534	0.123084	0.136568	0.136008	0.137365	0.133287	0.119143	0.118378	0.0849309	0.125086	0.110011	0.139492	0.113005	0.124696	0.219073	0.283095	0.162393	0.137356	0.125264	0.127276	0.121933	0.149672	0.151654	0.107717	0.138272
0.229623	0.248402	0.224695	0.228152	0.219186	0.214909	0.178383	0.213092	0.209033	0.199534	0.210649	0.230566	0.20017	0.196659	0.28699	0.253713	0.257287	0.260459	0.28817	0.221413	0.307085	0.264215	0.269412	0.290846	0.252746	0.101352	0.121408	0.135929	0.135435	0.136599	0.134496	0.122169	0.121881	0.0881774	0.125277	0.110471	0.143779	0.116292	0.123066	0.214284	0.276633	0.157019	0.13255	0.121281	0.122863	0.12006	0.145847	0.148266	0.10623	0.134062
0.229605	0.248036	0.222422	0.224942	0.21777	0.21239	0.177974	0.209554	0.206821	0.196063	0.208545	0.228985	0.196957	0.194753	0.283055	0.251776	0.255399	0.258952	0.284488	0.219291	0.302497	0.261752	0.26528	0.290627	0.248605	0.102511	0.120737	0.136307	0.135376	0.137218	0.131213	0.119086	0.118048	0.0848497	0.125862	0.107991	0.14069	0.115734	0.124578	0.210665	0.273549	0.155699	0.131141	0.118935	0.123023	0.117315	0.142925	0.145667	0.104223	0.132111
0.229275	0.24657	0.220627	0.22351	0.216665	0.211663	0.177474	0.207948	0.2051	0.194465	0.206752	0.22824	0.195105	0.193111	0.279625	0.250238	0.253893	0.257055	0.281792	0.217035	0.300003	0.258695	0.262215	0.289406	0.245061	0.101596	0.120236	0.135595	0.134414	0.135481	0.129272	0.116447	0.115125	0.0822834	0.124268	0.106721	0.137456	0.11325	0.124065	0.209481	0.272678	0.156191	0.13142	0.1189	0.123608	0.11632	0.142382	0.145083	0.103077	0.132169
0.228563	0.243764	0.219409	0.224242	0.215937	0.213134	0.17686	0.208694	0.203975	0.195145	0.205334	0.228519	0.194905	0.191789	0.27678	0.249178	0.252845	0.254671	0.280275	0.214605	0.300028	0.254904	0.26042	0.286954	0.242216	0.0981111	0.119942	0.133527	0.132331	0.130832	0.128966	0.114333	0.113292	0.0806298	0.119979	0.106937	0.13402	0.10839	0.121036	0.211277	0.27452	0.158919	0.13378	0.121711	0.124714	0.117471	0.144765	0.146972	0.102991	0.1347
0.223916	0.241165	0.217091	0.221962	0.21355	0.210995	0.174149	0.207007	0.201165	0.19396	0.202424	0.225701	0.193478	0.190037	0.274801	0.24665	0.250159	0.250939	0.277291	0.212273	0.296553	0.251201	0.258425	0.281861	0.242113	0.0968259	0.118078	0.131092	0.130224	0.130037	0.128136	0.114661	0.114216	0.0814318	0.118258	0.106392	0.135393	0.107679	0.117838	0.209387	0.270108	0.156239	0.132514	0.120799	0.122202	0.11681	0.143598	0.145895	0.102132	0.133634
0.219762	0.239473	0.215093	0.219498	0.211243	0.208365	0.171838	0.205195	0.198973	0.192464	0.200323	0.222831	0.191954	0.188694	0.272442	0.243463	0.246866	0.247084	0.273842	0.209791	0.292092	0.247976	0.256053	0.27717	0.241487	0.0964925	0.11616	0.129169	0.128373	0.130324	0.126706	0.114961	0.115003	0.0821314	0.117656	0.105271	0.136725	0.108111	0.11547	0.206617	0.26592	0.15343	0.130423	0.11899	0.119772	0.115838	0.141685	0.144101	0.101418	0.131874
0.218193	0.239903	0.214263	0.217694	0.209715	0.205866	0.171265	0.203985	0.198912	0.1909	0.200743	0.220959	0.190631	0.188496	0.268727	0.23912	0.242604	0.243318	0.269705	0.206823	0.286425	0.245786	0.252751	0.274303	0.238449	0.0976426	0.114667	0.12859	0.1271	0.131785	0.123955	0.114215	0.114355	0.0816028	0.118799	0.10299	0.136046	0.109752	0.115129	0.203055	0.264578	0.152348	0.127675	0.116394	0.118901	0.114791	0.139283	0.141661	0.101361	0.129773
0.215284	0.238078	0.212269	0.215048	0.208015	0.20384	0.170198	0.201492	0.197152	0.187984	0.199177	0.21832	0.187509	0.186908	0.264533	0.235851	0.238927	0.239919	0.266061	0.204196	0.282851	0.243636	0.249491	0.272519	0.233615	0.0978574	0.113329	0.129034	0.127324	0.131727	0.122931	0.112155	0.111642	0.0810548	0.118925	0.102147	0.133299	0.109711	0.116253	0.200299	0.263215	0.152301	0.125769	0.115185	0.119373	0.113717	0.137795	0.140349	0.100672	0.127952
0.212395	0.23528	0.209862	0.21235	0.206337	0.202226	0.168969	0.198721	0.194865	0.184929	0.196756	0.215718	0.184049	0.184884	0.260497	0.233181	0.235845	0.236933	0.262812	0.201808	0.280376	0.241494	0.24626	0.271077	0.228659	0.0977507	0.112545	0.129829	0.128081	0.130946	0.122674	0.109973	0.108614	0.0803695	0.118681	0.102069	0.130251	0.108981	0.117786	0.197993	0.2613	0.152333	0.124354	0.11445	0.119983	0.112368	0.136581	0.139387	0.0995121	0.126347
0.21337	0.232044	0.20779	0.211556	0.205205	0.202029	0.167962	0.197544	0.193703	0.18462	0.193975	0.215439	0.183194	0.183749	0.258524	0.231303	0.234912	0.235471	0.260564	0.199861	0.279282	0.239066	0.242766	0.268708	0.227485	0.0981554	0.115194	0.130106	0.128199	0.129505	0.122708	0.110626	0.109148	0.0787094	0.118839	0.103167	0.130877	0.108327	0.11792	0.196269	0.255349	0.149823	0.123799	0.112902	0.117579	0.109016	0.134487	0.137457	0.0967822	0.125308
0.212481	0.229313	0.205648	0.210283	0.203497	0.200915	0.166566	0.1962	0.191752	0.183307	0.191977	0.214097	0.181645	0.182218	0.255772	0.229186	0.233133	0.233432	0.258206	0.197681	0.2771	0.236586	0.240248	0.265259	0.225462	0.0975999	0.115641	0.128452	0.127492	0.127835	0.122542	0.109872	0.108552	0.0774917	0.118107	0.103324	0.130374	0.106577	0.117184	0.194587	0.251757	0.147999	0.12304	0.111778	0.115486	0.107166	0.133152	0.13613	0.0948273	0.124398
0.210069	0.227	0.203458	0.208623	0.201326	0.199058	0.164859	0.194724	0.189168	0.181181	0.190622	0.211892	0.179536	0.18037	0.252413	0.22689	0.23068	0.230941	0.255777	0.195329	0.274054	0.234082	0.23854	0.260968	0.222763	0.0962583	0.114268	0.125231	0.126109	0.125984	0.122211	0.107969	0.107029	0.0766393	0.116649	0.102705	0.128947	0.103941	0.115738	0.192958	0.250112	0.146757	0.12212	0.111014	0.113672	0.106563	0.132456	0.135311	0.0935276	0.123606
0.208563	0.225771	0.202603	0.207732	0.199679	0.198001	0.163965	0.193984	0.187223	0.181678	0.189022	0.2106	0.178542	0.179561	0.251079	0.225395	0.228225	0.22831	0.25343	0.19326	0.271059	0.229756	0.235662	0.257232	0.223145	0.0939008	0.113462	0.124747	0.12432	0.125958	0.121874	0.108196	0.107317	0.075726	0.113801	0.102243	0.130617	0.103026	0.114161	0.191393	0.248909	0.144108	0.121318	0.110306	0.112512	0.105559	0.131524	0.134329	0.0930162	0.122837
0.206853	0.224308	0.201358	0.206532	0.197907	0.196736	0.162846	0.192928	0.185543	0.181476	0.187575	0.2091	0.177238	0.178347	0.249591	0.223912	0.226108	0.226009	0.251292	0.191484	0.268267	0.226743	0.233409	0.254577	0.223008	0.0924868	0.112748	0.124172	0.122733	0.125592	0.121405	0.107945	0.107348	0.0751687	0.1119	0.101793	0.131469	0.1023	0.113055	0.189797	0.247999	0.142364	0.120609	0.109706	0.111592	0.104834	0.130702	0.133417	0.0924576	0.122169
0.20474	0.222384	0.199395	0.204778	0.195877	0.195075	0.161304	0.191314	0.184205	0.18	0.186355	0.207188	0.175359	0.176414	0.247719	0.222381	0.224492	0.224203	0.249448	0.190123	0.265751	0.225828	0.232173	0.253526	0.22186	0.0925879	0.11213	0.123272	0.12146	0.124572	0.120726	0.106801	0.106855	0.0751656	0.111528	0.101343	0.130835	0.101748	0.112676	0.188132	0.247513	0.142098	0.120031	0.109268	0.110998	0.104567	0.130059	0.132617	0.0917688	0.121654
0.202967	0.22223	0.198462	0.203334	0.194594	0.193059	0.159632	0.189985	0.182383	0.178793	0.18475	0.204932	0.174335	0.175743	0.245629	0.220591	0.222654	0.222213	0.247376	0.188732	0.262916	0.22324	0.231199	0.251527	0.220373	0.0920486	0.111453	0.123245	0.121004	0.125792	0.120177	0.107345	0.107557	0.0746001	0.110885	0.100949	0.130431	0.101499	0.110581	0.186305	0.246703	0.141941	0.119537	0.109451	0.111592	0.104425	0.129996	0.132162	0.0921985	0.120713
0.200898	0.221711	0.19723	0.201571	0.192989	0.190704	0.157827	0.188354	0.180379	0.177271	0.182848	0.202464	0.172992	0.174774	0.243314	0.218572	0.220559	0.219979	0.245056	0.187074	0.259823	0.220426	0.229853	0.249264	0.218609	0.0915441	0.110856	0.123271	0.12063	0.12706	0.119667	0.10794	0.108232	0.0740756	0.110267	0.100601	0.130059	0.101248	0.1087	0.184615	0.245597	0.141724	0.119108	0.109548	0.112062	0.104284	0.129864	0.131605	0.0925893	0.119862
0.197431	0.218431	0.194048	0.198374	0.189581	0.187372	0.155585	0.18537	0.178054	0.174368	0.180158	0.199431	0.169774	0.17168	0.240315	0.215907	0.217686	0.216969	0.241988	0.184471	0.255972	0.218092	0.226964	0.246796	0.21611	0.091681	0.110568	0.122746	0.119846	0.12662	0.119166	0.107307	0.107818	0.0741471	0.10994	0.100348	0.129588	0.100725	0.10891	0.183419	0.243693	0.141195	0.118806	0.108833	0.111135	0.104029	0.129004	0.130377	0.0919266	0.119631
0.195072	0.216202	0.191989	0.196023	0.187989	0.185668	0.153943	0.183404	0.176068	0.172559	0.17824	0.19709	0.167939	0.169987	0.23816	0.214076	0.215722	0.214875	0.239858	0.182731	0.253574	0.216045	0.225002	0.245824	0.214444	0.0916932	0.1104	0.122894	0.119815	0.126522	0.118972	0.107117	0.107659	0.0741442	0.109549	0.100325	0.12938	0.100843	0.108569	0.182184	0.240864	0.141353	0.118007	0.108435	0.111109	0.103523	0.128383	0.129881	0.0916768	0.119042
0.193374	0.214608	0.190597	0.19425	0.187352	0.184848	0.152692	0.182055	0.174359	0.171399	0.176818	0.19524	0.166863	0.169072	0.236387	0.212618	0.214169	0.213193	0.238151	0.181375	0.25184	0.214133	0.223458	0.245424	0.213142	0.0916362	0.11027	0.123307	0.120104	0.126571	0.118905	0.107055	0.107526	0.074174	0.109137	0.100394	0.129285	0.101235	0.108062	0.180888	0.237577	0.14172	0.11695	0.108118	0.111414	0.102839	0.127816	0.129664	0.0915467	0.11823
0.192227	0.213667	0.189754	0.193914	0.186053	0.183777	0.152174	0.181401	0.173705	0.170798	0.176291	0.194741	0.16562	0.16822	0.233148	0.209676	0.211096	0.209932	0.234869	0.178503	0.24794	0.211576	0.220352	0.241251	0.210294	0.0915557	0.109692	0.12219	0.11903	0.126026	0.11819	0.105248	0.105648	0.0753308	0.10888	0.0999821	0.128721	0.100504	0.109531	0.178807	0.234298	0.139598	0.115938	0.106362	0.109276	0.101401	0.12599	0.127563	0.0897776	0.116905
0.191001	0.212625	0.188835	0.193129	0.185114	0.182987	0.151524	0.180631	0.172757	0.17012	0.175358	0.193825	0.164644	0.167453	0.230535	0.207345	0.208634	0.207327	0.232271	0.176214	0.245184	0.209139	0.217907	0.23878	0.208079	0.0909364	0.108785	0.12121	0.117963	0.12519	0.117225	0.103794	0.103958	0.0755125	0.108174	0.0992557	0.127841	0.0997832	0.109693	0.176511	0.231867	0.138101	0.114675	0.104719	0.107809	0.0998905	0.124221	0.125859	0.0884032	0.115414
0.18969	0.211472	0.187832	0.191875	0.18454	0.182485	0.150734	0.179739	0.171501	0.169361	0.173999	0.192474	0.163937	0.166768	0.228563	0.205642	0.206797	0.205394	0.230371	0.174523	0.243601	0.206822	0.216137	0.238058	0.206513	0.0897531	0.107531	0.120366	0.1169	0.124047	0.115994	0.102696	0.102453	0.0746742	0.106997	0.098199	0.12663	0.0990679	0.108488	0.173988	0.230304	0.13725	0.113147	0.103188	0.107036	0.098299	0.122507	0.124561	0.0874354	0.113747
0.187019	0.208929	0.184677	0.18974	0.182018	0.180344	0.14863	0.177466	0.170075	0.167207	0.172029	0.190528	0.161397	0.164298	0.227184	0.204463	0.205579	0.2033	0.228943	0.17358	0.241704	0.206905	0.213951	0.235639	0.205526	0.0904358	0.10679	0.119477	0.117371	0.123311	0.115201	0.101715	0.101347	0.074106	0.107712	0.0972264	0.125871	0.0998275	0.107769	0.173745	0.22894	0.136486	0.113215	0.103418	0.107245	0.0985946	0.122558	0.124973	0.0878956	0.114747
0.18458	0.206662	0.182065	0.187837	0.179927	0.178454	0.146753	0.175467	0.168741	0.165289	0.170217	0.188733	0.159311	0.16226	0.22543	0.202914	0.204006	0.201094	0.227168	0.172206	0.239676	0.206279	0.21156	0.232888	0.204173	0.0912172	0.106448	0.11914	0.117925	0.123006	0.114722	0.101341	0.100907	0.0738589	0.108452	0.0964928	0.125553	0.100687	0.107449	0.173461	0.227889	0.135766	0.113311	0.103637	0.107576	0.0989729	0.122638	0.125457	0.0882937	0.115553
0.182855	0.205214	0.180969	0.186559	0.179098	0.177399	0.145589	0.174286	0.167609	0.164118	0.168824	0.187339	0.158512	0.161454	0.22272	0.200441	0.201519	0.198615	0.224521	0.169743	0.237374	0.203652	0.208755	0.229734	0.201899	0.0917978	0.106797	0.119931	0.118318	0.123483	0.114773	0.102168	0.101723	0.0742007	0.108832	0.0962089	0.126025	0.101437	0.107828	0.172578	0.227394	0.135091	0.113109	0.103448	0.107946	0.0991093	0.122387	0.125721	0.0882574	0.115389
0.18045	0.204007	0.180081	0.185786	0.178604	0.177011	0.144587	0.17348	0.166818	0.162436	0.168714	0.186429	0.158217	0.160736	0.219789	0.197709	0.198675	0.19631	0.222181	0.168009	0.235748	0.201426	0.206736	0.227623	0.198508	0.0903826	0.104406	0.118908	0.117293	0.121352	0.113079	0.102053	0.101656	0.0722736	0.107535	0.0949555	0.125007	0.100575	0.105323	0.171054	0.224673	0.13356	0.110054	0.101073	0.107122	0.0976626	0.120026	0.124114	0.0862709	0.11367
0.178006	0.202543	0.179093	0.184966	0.178009	0.176578	0.143544	0.172531	0.165883	0.16069	0.168683	0.185453	0.157775	0.159978	0.217142	0.195308	0.196147	0.194389	0.220104	0.166637	0.234375	0.199359	0.205074	0.225933	0.195381	0.0886949	0.101775	0.117869	0.116053	0.119058	0.111219	0.101795	0.10155	0.0704032	0.105855	0.0938191	0.123517	0.0992491	0.102559	0.169607	0.221777	0.132065	0.106819	0.0985101	0.106216	0.0960371	0.117454	0.12229	0.0840793	0.11173
0.176279	0.199225	0.177144	0.182962	0.176263	0.174722	0.141918	0.170128	0.163551	0.159325	0.166814	0.183209	0.155663	0.158798	0.216088	0.194819	0.195616	0.193954	0.218656	0.165722	0.233001	0.197249	0.203728	0.224441	0.195221	0.089	0.102495	0.119856	0.116127	0.12033	0.111443	0.102446	0.102779	0.0726537	0.105054	0.0949083	0.122141	0.0983051	0.103305	0.169598	0.221671	0.132171	0.10741	0.0986428	0.106943	0.0961801	0.117318	0.122531	0.084116	0.111267
0.176013	0.197308	0.176454	0.181407	0.175309	0.173482	0.141387	0.169182	0.162072	0.159248	0.165587	0.181518	0.154341	0.158207	0.214037	0.193554	0.194189	0.192271	0.216221	0.164049	0.230774	0.194646	0.202512	0.22306	0.193279	0.0889374	0.102867	0.119713	0.114744	0.120518	0.111451	0.101046	0.101571	0.0727797	0.103932	0.0951158	0.120536	0.0970002	0.103692	0.168783	0.220482	0.132691	0.107872	0.0989489	0.106811	0.0955029	0.117316	0.121629	0.0842497	0.110488
0.176763	0.196381	0.176644	0.180186	0.174917	0.172683	0.141622	0.169254	0.161201	0.160066	0.164821	0.180234	0.153582	0.158033	0.211316	0.191761	0.192153	0.189739	0.213128	0.161866	0.227978	0.191724	0.201394	0.221763	0.190129	0.0886193	0.102995	0.11809	0.112359	0.119952	0.111308	0.0982342	0.0986832	0.0714253	0.102593	0.0947086	0.118777	0.0954496	0.103827	0.167415	0.218553	0.1335	0.10824	0.0993745	0.106084	0.0942619	0.117405	0.119941	0.0844501	0.109496
0.174384	0.194506	0.174508	0.178263	0.172441	0.170352	0.139689	0.167427	0.159204	0.15806	0.162324	0.178359	0.151381	0.155953	0.211029	0.190892	0.19115	0.18821	0.21245	0.161104	0.226127	0.191453	0.200374	0.221161	0.1911	0.0883199	0.102513	0.11768	0.111677	0.119642	0.110767	0.0975267	0.0978466	0.0695092	0.103533	0.0941724	0.118664	0.096338	0.103298	0.165782	0.217214	0.13229	0.107213	0.0982629	0.103755	0.0932462	0.116227	0.118389	0.0833401	0.108772
0.172073	0.193789	0.172893	0.17712	0.170844	0.169008	0.138322	0.166223	0.158142	0.156785	0.160622	0.177236	0.150171	0.154582	0.20986	0.189485	0.189496	0.186343	0.211214	0.159769	0.223812	0.190651	0.198855	0.219808	0.190989	0.0880585	0.101824	0.117154	0.112051	0.119686	0.110072	0.0979187	0.0978875	0.0688841	0.104249	0.0934885	0.119581	0.0972179	0.102528	0.164362	0.216361	0.131986	0.106825	0.097566	0.103003	0.0932726	0.115901	0.118125	0.0828631	0.108988
0.169844	0.194608	0.17196	0.177007	0.170403	0.168966	0.1377	0.165838	0.158317	0.156472	0.159965	0.177107	0.150267	0.154144	0.207513	0.187352	0.186965	0.18401	0.209231	0.157665	0.220864	0.189138	0.196662	0.217452	0.18944	0.0878457	0.100859	0.116475	0.113832	0.120197	0.109171	0.0997746	0.0990925	0.0699601	0.104667	0.0926056	0.121876	0.0980908	0.101434	0.163218	0.216148	0.13288	0.107283	0.0974167	0.104331	0.0946819	0.116702	0.11957	0.0832232	0.110454
0.167536	0.19311	0.170026	0.17568	0.168601	0.167717	0.135838	0.164306	0.156779	0.153845	0.159251	0.175469	0.14875	0.152617	0.206504	0.186037	0.185613	0.18308	0.208288	0.157033	0.219298	0.188308	0.19539	0.216528	0.188813	0.0863378	0.0993304	0.115099	0.112964	0.118359	0.108125	0.0989801	0.0989757	0.0700181	0.102124	0.0917872	0.121149	0.0963034	0.0999394	0.161025	0.214489	0.130901	0.104675	0.0958376	0.102794	0.0930381	0.114451	0.118486	0.0817962	0.108961
0.166155	0.191582	0.168545	0.17444	0.167176	0.166578	0.134479	0.162754	0.155198	0.151659	0.158642	0.173815	0.147179	0.151397	0.205101	0.184641	0.184298	0.182052	0.207002	0.156203	0.217993	0.18688	0.19385	0.214934	0.187506	0.0854952	0.0986123	0.114395	0.111601	0.116752	0.10766	0.0977383	0.0983965	0.0696344	0.10011	0.0915932	0.11974	0.094532	0.0992926	0.159535	0.213233	0.128966	0.102731	0.0949476	0.101822	0.091599	0.112498	0.117557	0.0808692	0.107504
0.16732	0.191113	0.168774	0.174029	0.167441	0.166328	0.135091	0.161692	0.154332	0.15179	0.158334	0.172841	0.146239	0.151542	0.201886	0.182548	0.182432	0.18	0.204198	0.154046	0.216635	0.183415	0.191044	0.210718	0.18382	0.0871307	0.100403	0.115883	0.110212	0.116945	0.108861	0.0966031	0.0972145	0.0685527	0.101007	0.0930859	0.117979	0.0941212	0.101174	0.160486	0.213799	0.128583	0.104129	0.0966738	0.103864	0.0922592	0.112881	0.118339	0.0822198	0.107635
0.166361	0.188618	0.167666	0.172213	0.166371	0.164748	0.134018	0.16063	0.152827	0.151498	0.15654	0.171147	0.145145	0.150523	0.200209	0.181683	0.181499	0.178502	0.202365	0.152959	0.215553	0.181738	0.190179	0.20931	0.182124	0.087051	0.100087	0.115695	0.109222	0.116479	0.108515	0.0958556	0.0963528	0.0681235	0.101272	0.09209	0.116694	0.0944166	0.101024	0.159679	0.212227	0.127583	0.103876	0.0960146	0.103346	0.0914631	0.112374	0.116924	0.0811965	0.106381
0.164398	0.185542	0.166033	0.169996	0.164762	0.162707	0.132325	0.159639	0.151229	0.151024	0.154319	0.169334	0.144052	0.149069	0.199207	0.181221	0.180813	0.177168	0.200927	0.152241	0.214361	0.180873	0.190003	0.209018	0.181402	0.0861844	0.0988488	0.11476	0.108661	0.115914	0.107499	0.0954655	0.0958573	0.0681002	0.101158	0.0902444	0.115964	0.0950089	0.099934	0.158261	0.209948	0.126602	0.102995	0.0944427	0.101808	0.0902393	0.111622	0.114819	0.0794001	0.104853
0.161987	0.185172	0.165036	0.16968	0.163653	0.161796	0.131831	0.159216	0.151241	0.150625	0.154108	0.169214	0.143513	0.148366	0.197834	0.179315	0.178456	0.174885	0.198895	0.150378	0.21096	0.179857	0.188056	0.207259	0.181167	0.085258	0.0978907	0.113944	0.110255	0.11711	0.106754	0.0966443	0.0972732	0.0690291	0.100261	0.0907852	0.118175	0.0953968	0.0986992	0.15846	0.209872	0.128231	0.103191	0.0943423	0.101507	0.0910317	0.11226	0.115292	0.0802225	0.106373
0.160339	0.184158	0.16395	0.168849	0.162673	0.160993	0.131215	0.158419	0.150634	0.149537	0.153528	0.168553	0.142383	0.147541	0.196677	0.177975	0.176702	0.173615	0.197641	0.149118	0.208871	0.178882	0.1866	0.206197	0.180691	0.0844741	0.0970493	0.113213	0.110401	0.117113	0.105752	0.0966201	0.0973799	0.0682012	0.0992344	0.0908055	0.118685	0.0942718	0.0977008	0.157993	0.209135	0.128656	0.102734	0.0939036	0.101167	0.0909017	0.112075	0.115436	0.0803894	0.106752
0.15936	0.182572	0.162783	0.167559	0.161806	0.160283	0.130491	0.15729	0.149476	0.147836	0.152618	0.167413	0.140728	0.146607	0.195716	0.177142	0.175488	0.173247	0.19708	0.148395	0.207943	0.177947	0.185581	0.205756	0.179999	0.0838135	0.0963079	0.112555	0.109255	0.116053	0.104519	0.0955228	0.0963182	0.0658117	0.0980898	0.0903617	0.117673	0.0918031	0.0969079	0.156933	0.207812	0.128012	0.101698	0.0931633	0.10079	0.0899531	0.111161	0.115289	0.0799745	0.106117
0.159246	0.182817	0.161574	0.167076	0.160913	0.159689	0.129692	0.155956	0.14764	0.146325	0.151741	0.166229	0.139711	0.14586	0.193522	0.175019	0.17353	0.171554	0.195479	0.14681	0.20579	0.175224	0.18345	0.203966	0.178493	0.0850212	0.0975425	0.112643	0.108223	0.114865	0.105653	0.094899	0.095423	0.066453	0.0984874	0.0910785	0.117844	0.0920868	0.0981024	0.154028	0.204943	0.126387	0.100111	0.0926979	0.100258	0.0883056	0.109334	0.114068	0.0788376	0.103888
0.15875	0.182629	0.160606	0.166437	0.160008	0.158954	0.128694	0.154684	0.146201	0.14527	0.150773	0.164906	0.13884	0.145081	0.191595	0.173298	0.172186	0.169782	0.193938	0.145422	0.204223	0.173095	0.181437	0.202285	0.176718	0.0854991	0.0979418	0.112651	0.107127	0.113885	0.106047	0.0940269	0.0943763	0.0669605	0.0986941	0.0909789	0.11702	0.0924373	0.098554	0.152196	0.202929	0.125359	0.0997929	0.0927874	0.100366	0.0877975	0.108482	0.113586	0.0783749	0.102837
0.157498	0.181496	0.160035	0.165436	0.15907	0.15795	0.127346	0.153517	0.145488	0.144956	0.149628	0.163326	0.138135	0.144212	0.190225	0.172374	0.171949	0.167992	0.192588	0.144441	0.203764	0.172131	0.179714	0.200907	0.174547	0.0845275	0.0966977	0.112441	0.105883	0.113253	0.104917	0.0926583	0.0930271	0.0669196	0.0984095	0.0893507	0.114349	0.0926124	0.0975199	0.152376	0.202521	0.125453	0.101715	0.093803	0.101593	0.0893191	0.109395	0.114486	0.0791458	0.10397
0.155217	0.180002	0.15895	0.163779	0.157906	0.156633	0.126311	0.152729	0.144728	0.144541	0.14808	0.161719	0.136996	0.143029	0.188694	0.17143	0.170824	0.166589	0.190664	0.143175	0.202503	0.17142	0.179125	0.198809	0.172981	0.0838771	0.0960476	0.112609	0.106801	0.113282	0.104111	0.0934964	0.0941134	0.0663198	0.0981505	0.0888971	0.113937	0.0929397	0.0966413	0.151694	0.200743	0.124032	0.100648	0.0919178	0.100449	0.0881852	0.108488	0.112758	0.0777315	0.102974
0.15302	0.178498	0.157916	0.162299	0.15679	0.155433	0.12559	0.15214	0.144043	0.144146	0.14677	0.160445	0.135863	0.141936	0.187298	0.170448	0.16939	0.165401	0.188826	0.141917	0.20105	0.170662	0.178676	0.196716	0.171723	0.0833367	0.0955253	0.11274	0.107915	0.113558	0.103493	0.0945489	0.0954067	0.0657339	0.0977394	0.0887885	0.114048	0.0929892	0.0958188	0.150954	0.198908	0.122611	0.0991133	0.0899039	0.0989411	0.0866606	0.107419	0.110831	0.076306	0.101848
0.152149	0.177273	0.15759	0.16214	0.156052	0.154975	0.125729	0.151896	0.143677	0.143925	0.146756	0.160435	0.135171	0.14149	0.186532	0.169294	0.167641	0.16458	0.18785	0.140938	0.199645	0.169422	0.17754	0.195313	0.170958	0.0828477	0.0948319	0.112321	0.107499	0.114094	0.103226	0.0940959	0.0949239	0.06577	0.0966889	0.0887503	0.113764	0.0917976	0.0950006	0.1509	0.198272	0.122785	0.0989367	0.0904413	0.0985328	0.0864312	0.107657	0.110898	0.0771499	0.102484
0.151774	0.175691	0.15627	0.161113	0.155101	0.154126	0.125051	0.150938	0.142452	0.142681	0.146107	0.15967	0.133931	0.140664	0.18548	0.167966	0.166397	0.163485	0.186772	0.13993	0.197744	0.167758	0.176152	0.194193	0.170659	0.0827516	0.0947315	0.111188	0.106767	0.113885	0.10247	0.0926764	0.0941492	0.0656819	0.0958906	0.0887318	0.113843	0.0904619	0.0948942	0.15058	0.197661	0.123182	0.0987214	0.0907197	0.09861	0.086448	0.107366	0.111061	0.0775324	0.102714
0.151668	0.173972	0.154413	0.159631	0.154046	0.153065	0.123919	0.149587	0.140761	0.140891	0.145101	0.158483	0.13243	0.139646	0.18427	0.166557	0.165445	0.162242	0.185647	0.138917	0.195587	0.165876	0.174631	0.193263	0.170604	0.082895	0.0949751	0.109693	0.105881	0.113262	0.101489	0.0907845	0.0932105	0.0655338	0.0952958	0.0887295	0.114143	0.0891187	0.0952069	0.150056	0.197006	0.123634	0.0984306	0.0908052	0.0989042	0.0865459	0.106735	0.111227	0.0775721	0.102648
0.150913	0.173847	0.153622	0.159407	0.153419	0.152384	0.12341	0.148797	0.139935	0.140326	0.144479	0.157819	0.13225	0.139296	0.183163	0.165402	0.164166	0.16112	0.184663	0.138013	0.193891	0.164423	0.173277	0.19266	0.169689	0.0831496	0.0949757	0.109535	0.105684	0.113349	0.101942	0.0910578	0.0924036	0.0657118	0.0958748	0.0888295	0.114549	0.0894407	0.0953762	0.148319	0.194818	0.122327	0.0968461	0.0900134	0.0975281	0.0851101	0.105406	0.110135	0.0760509	0.101268
0.149598	0.173267	0.15296	0.159035	0.152817	0.151784	0.122632	0.147963	0.139344	0.139778	0.143683	0.156841	0.131832	0.138849	0.181903	0.16439	0.163204	0.159754	0.183548	0.137088	0.192497	0.163263	0.171928	0.191871	0.168727	0.0830374	0.0945267	0.109262	0.104852	0.113128	0.102075	0.0908412	0.0916745	0.0652766	0.0959833	0.0883628	0.11447	0.0897962	0.0951611	0.146932	0.193798	0.121984	0.0965792	0.0898579	0.0973579	0.084816	0.104889	0.109844	0.0754243	0.100541
0.147647	0.172169	0.152442	0.158495	0.152242	0.151273	0.121546	0.147078	0.13902	0.139249	0.14269	0.155503	0.131141	0.13829	0.180467	0.163537	0.1626	0.158106	0.182283	0.136138	0.191441	0.162432	0.170582	0.190868	0.167709	0.0825065	0.0935642	0.108858	0.103296	0.112558	0.101843	0.0900655	0.0910294	0.064142	0.0955557	0.0872492	0.113837	0.0901922	0.0945072	0.145948	0.194105	0.122741	0.097815	0.0904288	0.0985637	0.085824	0.105296	0.110467	0.0758175	0.100559
0.146173	0.171396	0.151416	0.157421	0.151214	0.150317	0.120689	0.146029	0.138069	0.138187	0.141359	0.154155	0.130069	0.137346	0.179125	0.162376	0.161672	0.157096	0.181156	0.135248	0.189876	0.161979	0.169884	0.189735	0.166825	0.0821212	0.0926557	0.108437	0.103213	0.112313	0.101536	0.0902325	0.0908189	0.0633807	0.0952173	0.0865961	0.1135	0.0900512	0.094028	0.145426	0.193069	0.122422	0.0976451	0.0901627	0.098424	0.0855689	0.104973	0.11009	0.0753039	0.100075
0.144785	0.170703	0.150502	0.15636	0.1502	0.149354	0.119865	0.145028	0.137089	0.13732	0.140226	0.15301	0.128962	0.136429	0.177877	0.161387	0.160631	0.156073	0.179974	0.134335	0.188684	0.16134	0.169141	0.188561	0.165704	0.0816696	0.0919027	0.108189	0.103197	0.112142	0.101273	0.0905394	0.0906738	0.0630172	0.094951	0.0862773	0.113272	0.0898759	0.0933837	0.144767	0.191972	0.121891	0.09719	0.0896804	0.0980418	0.085087	0.104424	0.109521	0.0747429	0.0995677
0.143426	0.170085	0.149981	0.15547	0.149339	0.148493	0.119032	0.144169	0.136221	0.137047	0.139626	0.152307	0.127877	0.135677	0.176788	0.160862	0.159411	0.154811	0.1786	0.133333	0.188464	0.160147	0.168089	0.18731	0.163987	0.0810154	0.0914729	0.108341	0.102884	0.112042	0.101128	0.0908802	0.0905419	0.0634385	0.0948173	0.0865732	0.113198	0.0897848	0.0923004	0.143643	0.191126	0.121198	0.0965067	0.0889525	0.0975123	0.0844659	0.103574	0.108812	0.07434	0.0991521
0.142827	0.168896	0.149144	0.154711	0.148594	0.147817	0.118548	0.143639	0.135485	0.136217	0.138758	0.151439	0.126981	0.135043	0.175539	0.159791	0.15834	0.153775	0.177502	0.132354	0.18712	0.159075	0.166979	0.186173	0.163365	0.0813253	0.0916045	0.10812	0.102817	0.111986	0.100954	0.0905783	0.0904723	0.063306	0.0946888	0.0864581	0.113105	0.0896675	0.0927406	0.142999	0.189839	0.120534	0.0959068	0.0884227	0.0965551	0.0839463	0.102998	0.108193	0.0737195	0.0986849
0.142432	0.167563	0.148262	0.154015	0.147903	0.147213	0.118163	0.143184	0.134805	0.13527	0.137877	0.150555	0.126182	0.134459	0.174273	0.158546	0.157313	0.152807	0.176478	0.131394	0.185427	0.158034	0.165818	0.185063	0.163035	0.0818895	0.0918424	0.107829	0.102782	0.111928	0.100764	0.0900395	0.0903843	0.0630274	0.0945504	0.0862445	0.112993	0.0895378	0.0935595	0.142538	0.188495	0.119846	0.0953333	0.0879571	0.0955477	0.0834524	0.102477	0.107612	0.0730744	0.0982001
0.141499	0.166614	0.147796	0.153371	0.14724	0.146587	0.117557	0.142416	0.134121	0.134855	0.1375	0.149917	0.125502	0.133893	0.173232	0.157457	0.156176	0.151697	0.175233	0.130455	0.18415	0.156875	0.164434	0.183816	0.161934	0.081775	0.0914306	0.107961	0.102367	0.111751	0.100541	0.0895364	0.0900385	0.0631368	0.0943357	0.0863785	0.112815	0.0893895	0.0931608	0.142059	0.187774	0.118921	0.0947042	0.087403	0.0951807	0.0828604	0.101638	0.107028	0.0727587	0.0977088
0.140904	0.165926	0.147158	0.152715	0.146455	0.146004	0.11713	0.141803	0.133486	0.134298	0.137183	0.149193	0.124949	0.133397	0.172112	0.156429	0.155117	0.15061	0.174082	0.129609	0.182693	0.155794	0.163324	0.182681	0.160991	0.0816377	0.091566	0.10765	0.102159	0.11147	0.100167	0.0890921	0.0897971	0.0628787	0.0939841	0.0864937	0.111843	0.0890698	0.0928322	0.141493	0.187373	0.118179	0.0939707	0.087012	0.0948448	0.082445	0.10118	0.10639	0.0724209	0.097431
0.14057	0.165441	0.146391	0.152052	0.145581	0.145456	0.116841	0.141311	0.132891	0.133633	0.136913	0.148405	0.124495	0.132956	0.170934	0.155452	0.154119	0.149546	0.173007	0.128835	0.181103	0.154777	0.162427	0.181636	0.160171	0.0814833	0.0921226	0.106998	0.102109	0.111109	0.0996776	0.0886937	0.0896362	0.0623387	0.0935282	0.0865944	0.110267	0.0886189	0.0925579	0.140862	0.187218	0.117582	0.0931603	0.0867477	0.0945341	0.0821669	0.101015	0.105714	0.0720675	0.0973184
0.139233	0.164274	0.145535	0.150736	0.144702	0.144409	0.115797	0.140307	0.131916	0.132953	0.136007	0.147535	0.123689	0.132107	0.169976	0.154693	0.153046	0.14831	0.171816	0.127919	0.180191	0.153662	0.160925	0.18033	0.159208	0.081232	0.0917969	0.107449	0.102158	0.109888	0.0987146	0.088301	0.0891676	0.0624026	0.0931541	0.0863599	0.109726	0.0874884	0.0921745	0.140172	0.186282	0.117433	0.0930009	0.0864461	0.0943938	0.0818389	0.100561	0.105298	0.0719792	0.0969927
0.138402	0.163574	0.144765	0.149686	0.143886	0.143358	0.115049	0.139559	0.13095	0.132423	0.135171	0.146773	0.122918	0.131217	0.169136	0.153827	0.151997	0.147242	0.170731	0.127098	0.179191	0.152295	0.159906	0.178869	0.158123	0.0805762	0.0910747	0.107524	0.101907	0.109077	0.0978748	0.0881474	0.0889893	0.062513	0.0923591	0.0858464	0.109737	0.0866642	0.0911511	0.139587	0.185531	0.117812	0.0931459	0.0863867	0.0948499	0.0818802	0.100742	0.1054	0.0724214	0.0970275
0.138335	0.163577	0.144118	0.149036	0.143156	0.142306	0.114749	0.139196	0.130003	0.132109	0.134452	0.146164	0.122203	0.130273	0.168458	0.15279	0.150977	0.146418	0.169797	0.126415	0.178035	0.150551	0.159606	0.177176	0.156855	0.0793222	0.089789	0.107012	0.10121	0.108884	0.097221	0.0883446	0.0892464	0.0626749	0.0909354	0.0849273	0.110536	0.0863008	0.0891823	0.139155	0.185071	0.118958	0.0937203	0.0866841	0.0961833	0.0824667	0.10187	0.106261	0.0736405	0.0975989
0.137643	0.162871	0.143472	0.148591	0.142737	0.141822	0.114243	0.138612	0.129336	0.13157	0.133432	0.14528	0.121417	0.129753	0.167568	0.152363	0.150041	0.145574	0.168473	0.125749	0.177628	0.149713	0.159201	0.176442	0.155648	0.0791655	0.0893056	0.106184	0.100337	0.109245	0.0974284	0.0882584	0.0890328	0.0625707	0.0909604	0.0844263	0.11055	0.0866802	0.0889236	0.138469	0.183939	0.118442	0.0937541	0.0863411	0.0957749	0.0822644	0.101427	0.106125	0.0734415	0.09704
0.13664	0.161863	0.14281	0.148127	0.142305	0.141448	0.113585	0.137948	0.12876	0.130934	0.132505	0.144374	0.120626	0.129328	0.166502	0.15191	0.149103	0.144754	0.167234	0.125026	0.177159	0.149148	0.158604	0.175919	0.154782	0.079429	0.089284	0.105716	0.0998623	0.109447	0.0976668	0.0880226	0.088659	0.0623423	0.0912995	0.0843066	0.110175	0.0869248	0.0892869	0.137817	0.182884	0.117499	0.0933888	0.0858848	0.0949875	0.0817866	0.100596	0.105562	0.0727809	0.096324
0.13508	0.160375	0.142082	0.14746	0.141613	0.141023	0.112585	0.137181	0.128263	0.130134	0.132056	0.143566	0.119852	0.128903	0.165015	0.150955	0.148081	0.144006	0.166498	0.124097	0.175982	0.148812	0.157472	0.175399	0.15492	0.0802627	0.0901596	0.106574	0.100737	0.108776	0.0974182	0.0875095	0.0880997	0.0619043	0.0916395	0.085092	0.109115	0.0862452	0.090438	0.137435	0.182509	0.116338	0.0921381	0.0855036	0.0941881	0.0809767	0.0996093	0.104334	0.0716328	0.0958742
0.134327	0.15996	0.141483	0.146791	0.140967	0.140397	0.112176	0.136749	0.127734	0.129523	0.13179	0.143104	0.119444	0.128373	0.163888	0.149784	0.14731	0.143095	0.16568	0.123255	0.174234	0.148024	0.156168	0.17414	0.154375	0.0797173	0.0900608	0.10653	0.100664	0.108794	0.0969832	0.0873777	0.0881105	0.0619176	0.0907804	0.0848712	0.109223	0.0857528	0.089763	0.136499	0.181391	0.116164	0.0914306	0.084917	0.094079	0.0804815	0.0993122	0.10371	0.0713543	0.0955301
0.133985	0.160004	0.140951	0.146137	0.140356	0.139682	0.112043	0.136435	0.127169	0.129022	0.131541	0.142736	0.119161	0.127797	0.16298	0.148594	0.146638	0.142089	0.164775	0.122467	0.172353	0.146987	0.154873	0.17259	0.153421	0.0786246	0.0894714	0.106034	0.100086	0.109046	0.0964996	0.0873826	0.0883074	0.0620609	0.089485	0.0841962	0.109768	0.085423	0.0883517	0.135455	0.180085	0.116452	0.0911081	0.0843652	0.0943081	0.0802243	0.0993803	0.103468	0.0715261	0.0952813
0.133648	0.159068	0.140416	0.145626	0.139834	0.139089	0.111638	0.135488	0.126347	0.128677	0.130435	0.141433	0.118173	0.127273	0.162416	0.148347	0.145596	0.140878	0.16328	0.121757	0.172104	0.145667	0.154586	0.171905	0.151715	0.0792532	0.0889291	0.105622	0.0992419	0.107974	0.0965286	0.0867343	0.0873187	0.0610677	0.0901088	0.0841623	0.108531	0.0858542	0.0890805	0.136335	0.180864	0.116266	0.0919995	0.08537	0.0943815	0.0808318	0.0996019	0.104038	0.0717777	0.0954892
0.132725	0.157968	0.139748	0.14487	0.139157	0.138529	0.110981	0.134685	0.125714	0.12814	0.129767	0.140438	0.117354	0.126738	0.161496	0.147665	0.144553	0.139992	0.162277	0.120976	0.171483	0.14476	0.153868	0.171247	0.150945	0.0793025	0.0888183	0.105394	0.0990902	0.107883	0.0962402	0.086606	0.0871741	0.06099	0.090188	0.0840852	0.108415	0.0856775	0.0891699	0.136105	0.180376	0.115989	0.0918443	0.0851199	0.0942281	0.0805995	0.099306	0.103733	0.0716396	0.0952507
0.131226	0.156707	0.138948	0.143876	0.138329	0.138001	0.110077	0.134023	0.125268	0.127416	0.129533	0.139748	0.116704	0.126193	0.160228	0.146554	0.143508	0.139425	0.161758	0.120127	0.170497	0.14426	0.152726	0.170617	0.151098	0.0787787	0.089134	0.105347	0.0996229	0.108761	0.095639	0.0869918	0.0878634	0.0618175	0.0897282	0.0839654	0.109406	0.0849004	0.0886262	0.134779	0.178635	0.115621	0.0906541	0.0836297	0.0938499	0.0795369	0.0984983	0.102561	0.0711159	0.0945705
0.131211	0.156282	0.138567	0.143618	0.137996	0.137485	0.109985	0.133545	0.124492	0.127098	0.128769	0.139237	0.116254	0.125765	0.159674	0.146134	0.142776	0.138479	0.161007	0.119589	0.168999	0.142915	0.152208	0.169073	0.149956	0.0790368	0.0888015	0.105244	0.0993174	0.107477	0.0954989	0.0862152	0.0866833	0.0611392	0.0897623	0.0838577	0.108126	0.0845751	0.0887945	0.134995	0.178837	0.115927	0.0911886	0.0845548	0.0944874	0.0801178	0.0986602	0.103011	0.0715605	0.0950745
0.130866	0.155963	0.138058	0.143195	0.137465	0.136862	0.109706	0.133098	0.123768	0.126617	0.128128	0.138739	0.115767	0.125246	0.158877	0.145524	0.142125	0.137634	0.160231	0.119016	0.167855	0.141949	0.151468	0.167981	0.149102	0.0791622	0.0881946	0.105019	0.0987687	0.106624	0.0954547	0.0858086	0.0859095	0.0607553	0.0897047	0.0836375	0.107168	0.0845769	0.0885031	0.134845	0.178589	0.116062	0.0917039	0.0851742	0.0948303	0.0805423	0.0988058	0.10349	0.0719491	0.0953585
0.129637	0.15571	0.13723	0.14233	0.136467	0.136029	0.108931	0.132678	0.123199	0.125754	0.127806	0.138237	0.115175	0.124533	0.157494	0.144431	0.141576	0.13704	0.159439	0.118325	0.16747	0.141842	0.150192	0.167905	0.149011	0.0789004	0.0871662	0.10457	0.0978902	0.106955	0.0955185	0.0863084	0.0862267	0.06119	0.0893873	0.0831977	0.107204	0.0851356	0.0872065	0.133733	0.177149	0.115758	0.0918978	0.0848041	0.0944382	0.080394	0.0987592	0.103758	0.0720705	0.0950231
0.129378	0.154924	0.136799	0.14183	0.135944	0.135649	0.108591	0.132229	0.122927	0.125147	0.127296	0.137382	0.114619	0.124277	0.156779	0.143914	0.140772	0.136118	0.158406	0.117685	0.166728	0.140977	0.149677	0.167309	0.148503	0.078453	0.086877	0.104455	0.0976593	0.107612	0.0952806	0.0864326	0.0866154	0.0613335	0.0889519	0.0830891	0.107924	0.0850232	0.0868272	0.132963	0.176215	0.115103	0.0910358	0.083807	0.0936291	0.079518	0.0981221	0.102997	0.0713583	0.0940737
0.129307	0.154128	0.136488	0.14147	0.135624	0.135397	0.108381	0.131769	0.122649	0.124726	0.126731	0.136584	0.11412	0.124111	0.156239	0.143482	0.139932	0.135148	0.15738	0.117056	0.165763	0.139981	0.149213	0.166423	0.147702	0.0779823	0.0869296	0.104457	0.0977034	0.108192	0.0949404	0.0863208	0.0868845	0.0612764	0.0885224	0.0831013	0.108647	0.0846712	0.0869146	0.132327	0.175462	0.114451	0.0899841	0.0828455	0.0928954	0.0785879	0.097386	0.101995	0.0704973	0.0931401
0.128705	0.154032	0.136158	0.141223	0.135539	0.135075	0.108148	0.131304	0.121916	0.124778	0.126184	0.136531	0.113826	0.123698	0.155545	0.14261	0.139286	0.134416	0.156724	0.1164	0.16429	0.139455	0.147899	0.164953	0.146161	0.0776667	0.0874812	0.104518	0.098073	0.107957	0.0945642	0.0856743	0.0865083	0.0607251	0.0882849	0.0831886	0.108404	0.0841884	0.087816	0.131822	0.174816	0.114316	0.0895818	0.082943	0.0931032	0.078454	0.0970477	0.101375	0.0701547	0.0931579
0.127645	0.153605	0.135702	0.140777	0.135196	0.134619	0.107771	0.130862	0.121309	0.124489	0.125674	0.136142	0.113347	0.123243	0.154733	0.141831	0.13862	0.133808	0.156021	0.115769	0.163481	0.138829	0.146934	0.163991	0.145196	0.0774377	0.0875931	0.104491	0.0981115	0.107795	0.0942105	0.085334	0.0859562	0.0602874	0.0880595	0.0831226	0.108226	0.0838934	0.0880485	0.131254	0.173624	0.114075	0.0892246	0.0829224	0.0930954	0.0782675	0.0967517	0.100912	0.0698447	0.0930127
0.126295	0.152958	0.135162	0.14019	0.134679	0.134067	0.107299	0.13043	0.120782	0.123971	0.125192	0.135527	0.112744	0.122754	0.153844	0.141114	0.137932	0.133276	0.155279	0.115154	0.163098	0.138132	0.146202	0.163372	0.144626	0.0772711	0.0874125	0.104406	0.0979294	0.107682	0.0938783	0.0851967	0.0852993	0.0599311	0.0878539	0.0829567	0.10809	0.0837243	0.0878371	0.130639	0.172085	0.11376	0.0888995	0.0828232	0.0929445	0.0780461	0.0964835	0.100557	0.0695568	0.0927596
0.125642	0.152255	0.134502	0.139225	0.134023	0.133263	0.106788	0.129772	0.120182	0.123444	0.124848	0.134789	0.112099	0.122023	0.153031	0.140386	0.136845	0.132435	0.154237	0.114432	0.162126	0.137229	0.145582	0.163018	0.144721	0.0773456	0.0872479	0.104311	0.0977445	0.107562	0.0938716	0.085048	0.0852252	0.0598814	0.0882428	0.0828959	0.107922	0.0836272	0.0877216	0.129754	0.171215	0.113331	0.0887029	0.0827215	0.0928145	0.0778278	0.0962127	0.100344	0.0693081	0.0925362
0.125011	0.151578	0.133884	0.138411	0.133379	0.13259	0.106262	0.129166	0.119634	0.122929	0.124411	0.134026	0.111454	0.121373	0.152282	0.139717	0.135944	0.131612	0.153377	0.113805	0.16118	0.136264	0.145083	0.162499	0.144517	0.0773485	0.0871016	0.104203	0.0975796	0.107478	0.0938086	0.0849061	0.0851673	0.0598548	0.0883839	0.082823	0.107797	0.0835359	0.087583	0.129094	0.170541	0.113031	0.0885261	0.082608	0.0927036	0.0776703	0.0959673	0.100159	0.0691601	0.0923515
0.124406	0.150932	0.133317	0.137789	0.132751	0.132083	0.105717	0.128626	0.119152	0.122429	0.123855	0.13323	0.110808	0.120826	0.151615	0.139121	0.135276	0.130813	0.152748	0.113298	0.160265	0.135219	0.144735	0.161772	0.143934	0.0772602	0.0869788	0.104078	0.0974402	0.10744	0.0936741	0.0847728	0.0851299	0.0598576	0.0882093	0.0827345	0.107725	0.0834516	0.087415	0.128718	0.170115	0.112894	0.0883741	0.0824791	0.0926169	0.0775899	0.0957536	0.100009	0.0691405	0.0922156
0.124373	0.150096	0.13285	0.137534	0.132337	0.131735	0.105453	0.128298	0.118858	0.121979	0.123535	0.132684	0.110366	0.120614	0.150826	0.138616	0.134542	0.129922	0.151904	0.112589	0.158794	0.134271	0.144025	0.160843	0.143263	0.0770713	0.08671	0.103853	0.0971714	0.107183	0.0934402	0.0845835	0.0847945	0.0596739	0.0879589	0.0825495	0.107488	0.0832361	0.0871454	0.128285	0.169588	0.112678	0.0882533	0.0823136	0.0925271	0.0774345	0.0955792	0.0998398	0.0690201	0.0920538
0.124249	0.149262	0.132381	0.137241	0.13193	0.131372	0.105141	0.127925	0.118513	0.121542	0.123191	0.132167	0.109927	0.120362	0.150037	0.138087	0.133819	0.129098	0.151062	0.111903	0.157431	0.133463	0.143273	0.159805	0.142595	0.0769615	0.0864923	0.103624	0.0969439	0.106986	0.0932319	0.0844569	0.0846305	0.0596568	0.0876309	0.0823779	0.107308	0.0830655	0.0869379	0.127825	0.169078	0.112459	0.0880861	0.0820937	0.0924243	0.0772544	0.095405	0.0996724	0.0689666	0.0918746
0.123652	0.148512	0.131862	0.136692	0.131452	0.130906	0.104587	0.127347	0.117957	0.121111	0.122683	0.131618	0.109407	0.119862	0.149293	0.137458	0.133152	0.128486	0.150312	0.111357	0.156569	0.132972	0.142563	0.158569	0.141971	0.0770977	0.0864677	0.103429	0.0968767	0.107037	0.093131	0.0845157	0.0850334	0.0601475	0.0871347	0.0822813	0.107347	0.0830652	0.086933	0.127321	0.168654	0.112267	0.0877869	0.0817493	0.0922896	0.0770423	0.0952151	0.0995172	0.0691275	0.0916618
0.122964	0.147889	0.13129	0.136055	0.130868	0.130346	0.104	0.126773	0.117341	0.120581	0.122104	0.130913	0.108806	0.11936	0.148548	0.136812	0.132534	0.127786	0.149602	0.11074	0.155681	0.132312	0.141848	0.157643	0.141249	0.0770505	0.0862343	0.103119	0.0966236	0.106838	0.0928766	0.0845516	0.0850041	0.0601282	0.0866743	0.0819364	0.107145	0.082894	0.0866245	0.127317	0.168844	0.112622	0.0880441	0.0819068	0.0926318	0.0773068	0.095524	0.0997616	0.0696238	0.0919396
0.12225	0.147341	0.130719	0.135407	0.130261	0.129772	0.103457	0.126214	0.116715	0.12004	0.121514	0.13016	0.108202	0.11888	0.1478	0.136161	0.131918	0.127057	0.148899	0.110102	0.154803	0.131565	0.14113	0.156857	0.140522	0.0769842	0.085838	0.102784	0.0962478	0.106531	0.0925798	0.0845574	0.084797	0.0599014	0.0862665	0.0815336	0.106846	0.082712	0.0861375	0.127452	0.169101	0.113136	0.0884801	0.0822257	0.0930813	0.0776988	0.0959662	0.100147	0.0701796	0.0923306
0.121627	0.146948	0.130337	0.134966	0.129812	0.129398	0.103332	0.125762	0.116205	0.119734	0.121082	0.129554	0.107833	0.11858	0.147028	0.135538	0.131161	0.126389	0.148135	0.109539	0.154073	0.130706	0.140422	0.15613	0.140072	0.0773575	0.0849074	0.10264	0.0955606	0.106237	0.092459	0.0844131	0.0846488	0.0597627	0.0861357	0.0814912	0.106592	0.0829921	0.0852992	0.127046	0.167919	0.113107	0.0884778	0.08215	0.0928151	0.0775264	0.0958166	0.100309	0.0701142	0.0920075
0.121063	0.146554	0.129966	0.134503	0.129428	0.129021	0.103141	0.125353	0.115751	0.119425	0.120692	0.129119	0.107462	0.118262	0.146279	0.134917	0.130537	0.125717	0.1474	0.108969	0.153301	0.129956	0.139714	0.155416	0.139544	0.0775712	0.0844339	0.102579	0.0952201	0.10562	0.0924764	0.0843294	0.0845056	0.0594547	0.0859862	0.0814891	0.106054	0.0831078	0.084829	0.126305	0.166684	0.112514	0.0881207	0.0816045	0.0922237	0.0769423	0.0952498	0.0999265	0.0695234	0.0913168
0.120551	0.146157	0.129605	0.134021	0.1291	0.12864	0.102894	0.12498	0.115347	0.119112	0.120336	0.12883	0.107088	0.11793	0.145551	0.134298	0.130026	0.125041	0.146692	0.108392	0.152494	0.1293	0.139007	0.154713	0.138949	0.0776481	0.0843506	0.10259	0.0951756	0.104729	0.0926121	0.0842976	0.0843664	0.0590021	0.0858208	0.0815215	0.105273	0.0830827	0.084673	0.125275	0.165401	0.111438	0.0874587	0.0806557	0.0913524	0.0760043	0.0943245	0.0990765	0.0684815	0.0903098
0.119572	0.145995	0.129166	0.133815	0.128757	0.128258	0.102476	0.124545	0.114849	0.118669	0.119621	0.128459	0.106611	0.117571	0.144905	0.133761	0.129344	0.124475	0.146023	0.107874	0.151816	0.128696	0.138436	0.154014	0.138392	0.0773403	0.0843484	0.102646	0.094983	0.104624	0.09246	0.0836007	0.0834381	0.0588642	0.0861654	0.0815752	0.105093	0.082575	0.085255	0.125475	0.164901	0.111156	0.0874678	0.0809911	0.0917255	0.0762217	0.0940616	0.0991102	0.0685104	0.0904039
0.118753	0.145673	0.128696	0.133518	0.128361	0.127833	0.102078	0.124098	0.114328	0.118219	0.118938	0.128048	0.106131	0.117179	0.144204	0.133184	0.128649	0.12385	0.145313	0.107333	0.15109	0.128063	0.137799	0.15326	0.137805	0.0769544	0.084469	0.102577	0.0949256	0.104783	0.0922502	0.0830727	0.0827788	0.0588848	0.0862923	0.0815333	0.105112	0.0820813	0.0855667	0.125533	0.164407	0.110965	0.0873991	0.0812363	0.0920009	0.0763747	0.0939157	0.0990645	0.0685598	0.0905079
0.118229	0.145075	0.128183	0.133056	0.127881	0.127338	0.101724	0.123636	0.113778	0.117768	0.118333	0.12758	0.105656	0.116738	0.143409	0.13254	0.127944	0.123124	0.144533	0.106749	0.150276	0.127377	0.137047	0.152416	0.137169	0.0764683	0.0847851	0.102301	0.0951006	0.105323	0.091966	0.0828678	0.0826145	0.0591439	0.086026	0.081333	0.105417	0.0816452	0.0853821	0.125275	0.163872	0.110869	0.087157	0.0812452	0.09203	0.076343	0.0939163	0.0988281	0.0685695	0.0905524
0.117785	0.144751	0.127905	0.132776	0.127632	0.127139	0.101332	0.123272	0.113398	0.117313	0.117956	0.127223	0.105332	0.116493	0.142809	0.131921	0.127329	0.122495	0.14384	0.106281	0.149664	0.126787	0.136478	0.152333	0.136626	0.0765777	0.0848705	0.101859	0.0951743	0.10567	0.0916396	0.0832617	0.0832216	0.0592711	0.0856889	0.0809242	0.105831	0.0817821	0.0849007	0.124629	0.163163	0.110717	0.0866685	0.0805482	0.0913566	0.0758766	0.0936283	0.0982582	0.0684056	0.0902554
0.117338	0.144416	0.127544	0.132471	0.127296	0.126888	0.100923	0.122897	0.113049	0.116838	0.117596	0.12684	0.104954	0.116203	0.142206	0.131341	0.126741	0.121917	0.143177	0.105833	0.149084	0.126209	0.135931	0.15228	0.136043	0.076798	0.0846997	0.101434	0.0950767	0.105712	0.091311	0.0836331	0.0837852	0.0591461	0.0853225	0.0805612	0.105983	0.0820129	0.0843651	0.123963	0.16251	0.110643	0.0863286	0.079909	0.0907521	0.0754867	0.093397	0.0978412	0.0682108	0.0899238
0.116811	0.1438	0.126676	0.131917	0.126448	0.126191	0.100494	0.122396	0.112666	0.116304	0.117096	0.126269	0.104253	0.115573	0.141425	0.130886	0.126171	0.121437	0.14255	0.105356	0.148451	0.125598	0.1353	0.151652	0.135242	0.0768794	0.0838236	0.101214	0.0944597	0.104843	0.0910144	0.0833842	0.0834953	0.0582408	0.0849179	0.0805498	0.105101	0.0820639	0.0839044	0.123575	0.162214	0.110905	0.0867426	0.0801125	0.0910273	0.0757626	0.09363	0.0982725	0.0680642	0.0897784
0.116596	0.14309	0.126154	0.131324	0.125893	0.125594	0.10024	0.122027	0.112244	0.116083	0.116926	0.125491	0.103762	0.115126	0.140668	0.130387	0.125697	0.120865	0.141936	0.104799	0.147889	0.125269	0.134397	0.151009	0.134338	0.0765776	0.0839101	0.101543	0.0943788	0.104697	0.0911764	0.0831522	0.0831147	0.0584407	0.0851284	0.0807634	0.10483	0.0818553	0.0842446	0.122904	0.162162	0.110361	0.0865523	0.0801635	0.0911682	0.0756285	0.0933358	0.0981934	0.0678957	0.0895201
0.116524	0.142345	0.125832	0.130718	0.125519	0.125069	0.100069	0.121719	0.11178	0.116019	0.116916	0.12461	0.103389	0.114785	0.139926	0.129863	0.125266	0.120239	0.14132	0.104205	0.147362	0.12507	0.133366	0.15033	0.133403	0.0761023	0.0844852	0.1021	0.0945725	0.104951	0.0915392	0.0829429	0.0827212	0.0591787	0.0856027	0.0810452	0.104913	0.0815089	0.0849547	0.122136	0.162223	0.109436	0.0860343	0.0801253	0.0912198	0.0752846	0.0927847	0.0978349	0.0677414	0.0892338
0.115938	0.141895	0.125585	0.130271	0.125398	0.124794	0.0996328	0.121213	0.111035	0.115624	0.116474	0.12396	0.103008	0.114507	0.13922	0.129353	0.124644	0.119588	0.140591	0.103749	0.1468	0.1244	0.132778	0.149227	0.132905	0.0763119	0.0841656	0.101353	0.0943154	0.105063	0.0909688	0.082945	0.0829372	0.0585153	0.0847317	0.0803884	0.105127	0.0813092	0.0843221	0.122407	0.161895	0.109746	0.0857561	0.0800407	0.0910574	0.0753031	0.0929064	0.0976388	0.0680177	0.0895299
0.115378	0.141671	0.125351	0.130055	0.125176	0.124595	0.099347	0.120729	0.110682	0.115279	0.116106	0.123733	0.102683	0.114244	0.138647	0.128775	0.12396	0.118887	0.139862	0.103256	0.146061	0.123587	0.132395	0.148329	0.132704	0.0763472	0.0840322	0.101197	0.0940012	0.104818	0.0907867	0.0827081	0.08273	0.0583927	0.084538	0.0802966	0.10488	0.0811246	0.0841545	0.122065	0.161024	0.109718	0.0856428	0.0798768	0.0909547	0.0751655	0.0926608	0.0974394	0.0679594	0.0893802
0.114845	0.141695	0.125129	0.130091	0.124844	0.12448	0.0992247	0.120268	0.110757	0.114988	0.115818	0.123969	0.102419	0.113999	0.138217	0.12812	0.123205	0.118128	0.139132	0.102719	0.145124	0.122613	0.132237	0.147653	0.132828	0.0761913	0.0841029	0.101689	0.0936244	0.104182	0.0910301	0.0822091	0.082059	0.0588626	0.0850863	0.080824	0.104127	0.0809566	0.0844963	0.121046	0.159555	0.109318	0.0857098	0.0796252	0.0909172	0.074856	0.0920117	0.0972355	0.0675335	0.0887408
0.113857	0.140934	0.12455	0.12942	0.124308	0.123957	0.0986542	0.119817	0.110009	0.1143	0.115044	0.123329	0.101829	0.113465	0.13741	0.127716	0.122627	0.117592	0.138533	0.102206	0.144574	0.122139	0.131471	0.146723	0.132282	0.0757773	0.083557	0.101412	0.0932775	0.104011	0.0906796	0.0819821	0.0819575	0.0585812	0.0847862	0.0805795	0.103938	0.0808101	0.0841875	0.121082	0.159546	0.109293	0.0856434	0.0795926	0.0908914	0.0747999	0.0920706	0.0971401	0.0673347	0.0884257
0.113149	0.1402	0.123936	0.128693	0.12372	0.123349	0.0981712	0.119387	0.109342	0.113775	0.114424	0.12265	0.101213	0.112955	0.13668	0.127198	0.122051	0.116998	0.137934	0.101667	0.144007	0.121632	0.130784	0.145883	0.131693	0.0755979	0.0830128	0.10087	0.09308	0.104062	0.0902409	0.0819206	0.0820065	0.0580913	0.0843542	0.0802389	0.103983	0.0807714	0.0836204	0.120865	0.159252	0.109141	0.0854411	0.0794218	0.090673	0.0747292	0.0920158	0.096989	0.0671248	0.0883145
0.113168	0.139726	0.123336	0.128019	0.123071	0.122655	0.0979927	0.119005	0.109054	0.113705	0.114266	0.122104	0.100627	0.11257	0.136215	0.126376	0.121438	0.116225	0.137307	0.101069	0.143316	0.120934	0.130419	0.145306	0.13118	0.0759962	0.0826268	0.099943	0.0932036	0.104486	0.0897588	0.0821558	0.0822451	0.057334	0.0838453	0.0798802	0.1044	0.0809636	0.0826536	0.119841	0.157981	0.108622	0.084976	0.0788967	0.0900324	0.074565	0.0915395	0.0966905	0.0668372	0.0885705
0.112507	0.138819	0.122832	0.127559	0.122578	0.122229	0.0975811	0.118299	0.108244	0.113183	0.113693	0.1215	0.100093	0.112148	0.135386	0.125849	0.120846	0.115604	0.136454	0.100484	0.142135	0.120317	0.129526	0.144944	0.130023	0.0759946	0.0827302	0.100105	0.0930716	0.104322	0.0895851	0.0820695	0.0821744	0.0570293	0.0836126	0.079528	0.103874	0.0804463	0.0828401	0.119836	0.157705	0.108491	0.0848309	0.0787462	0.0901409	0.0746126	0.0914119	0.0967307	0.0669468	0.0886659
0.111645	0.13782	0.122364	0.127149	0.122136	0.121857	0.0971154	0.117534	0.107335	0.11253	0.113013	0.12087	0.0995743	0.11172	0.134454	0.125392	0.120237	0.115014	0.135556	0.0998868	0.140824	0.119711	0.128471	0.144537	0.128721	0.0758788	0.082889	0.100503	0.0928704	0.104039	0.0894732	0.0819034	0.08202	0.0570136	0.0834806	0.0792958	0.103246	0.0798724	0.0832195	0.120051	0.15755	0.108389	0.0847566	0.0786813	0.0903723	0.0746668	0.0913277	0.0967685	0.0670951	0.0886274
0.111071	0.137227	0.121941	0.126627	0.121684	0.121287	0.0968435	0.117138	0.10697	0.112086	0.112601	0.120254	0.0990704	0.111355	0.133737	0.124775	0.119535	0.114339	0.13491	0.0992398	0.139859	0.119054	0.127643	0.143483	0.12797	0.0759336	0.082379	0.100032	0.0928061	0.104277	0.0891017	0.0819437	0.0820267	0.0576918	0.0833668	0.0797231	0.103949	0.0804185	0.0823614	0.119457	0.156115	0.107694	0.0844465	0.0783541	0.0897861	0.074337	0.0908021	0.0961254	0.0666627	0.0881756
0.110546	0.136614	0.121389	0.126112	0.121014	0.120715	0.0963464	0.116643	0.106729	0.111729	0.112149	0.119724	0.0985134	0.110904	0.132914	0.124117	0.118734	0.113495	0.134148	0.098557	0.138849	0.118256	0.126867	0.14272	0.127561	0.0757226	0.0821952	0.0998979	0.0923034	0.103706	0.0889094	0.0815871	0.0815871	0.0574579	0.0832944	0.0794993	0.10364	0.0802074	0.0822478	0.11879	0.155101	0.107392	0.084337	0.0783566	0.0898628	0.0741761	0.0907693	0.0959949	0.0666044	0.0877236
0.110049	0.135977	0.120731	0.125596	0.120164	0.120134	0.0956678	0.116064	0.10658	0.111434	0.11166	0.119252	0.0979062	0.110378	0.131998	0.123415	0.117844	0.112507	0.133285	0.0978361	0.13779	0.117337	0.126121	0.142167	0.127408	0.0753033	0.0822598	0.100021	0.0914549	0.102502	0.088852	0.0809186	0.0807965	0.0565169	0.0832525	0.0787696	0.102547	0.0794088	0.0827064	0.118056	0.154395	0.107387	0.0843808	0.0786141	0.090453	0.0741431	0.0911168	0.0962583	0.066834	0.0872642
0.109153	0.135567	0.120304	0.124923	0.1198	0.119647	0.0953498	0.115747	0.106083	0.110594	0.11085	0.118544	0.0972133	0.109839	0.131363	0.122491	0.117227	0.111974	0.132512	0.0971132	0.137559	0.116599	0.125748	0.140686	0.126564	0.0755029	0.0824867	0.099855	0.09128	0.102739	0.0889923	0.0809634	0.080966	0.0572208	0.0834316	0.0787676	0.103392	0.0790415	0.0828606	0.117671	0.154256	0.1063	0.0839426	0.0779893	0.0899757	0.0736093	0.090453	0.0955831	0.0659935	0.0867772
0.108558	0.134946	0.119862	0.124412	0.119328	0.119158	0.0950387	0.115402	0.105444	0.11013	0.110315	0.117954	0.0967282	0.109461	0.130622	0.121793	0.11657	0.111391	0.131688	0.0965135	0.137143	0.115841	0.125182	0.139574	0.125934	0.0751362	0.0822087	0.0995333	0.0912992	0.103036	0.0886682	0.080764	0.0808296	0.057439	0.0833248	0.0788315	0.10366	0.0787556	0.0824123	0.117214	0.154069	0.106265	0.0840047	0.0780017	0.0897738	0.0736016	0.0902538	0.0953301	0.0660119	0.0868432
0.108427	0.134025	0.119407	0.124154	0.118708	0.118676	0.0947454	0.115024	0.104608	0.110237	0.110201	0.117555	0.0965645	0.10933	0.129742	0.12145	0.11587	0.11075	0.13081	0.0961125	0.136459	0.115071	0.124343	0.139039	0.125642	0.0739331	0.0811838	0.0989863	0.0916083	0.103415	0.0876583	0.0802043	0.0802393	0.0569256	0.0827933	0.0789926	0.103058	0.0785978	0.0810765	0.116664	0.153818	0.107808	0.0848151	0.0789689	0.0899904	0.0743825	0.0907561	0.0957165	0.0673173	0.0877365
0.108114	0.133624	0.119053	0.12393	0.118315	0.118323	0.0945684	0.114804	0.10413	0.110076	0.109982	0.117252	0.0962907	0.109099	0.129399	0.121144	0.115542	0.110275	0.130496	0.0958539	0.135991	0.114785	0.12376	0.138694	0.125144	0.0748299	0.0817401	0.0991228	0.0918535	0.103901	0.0879409	0.0805868	0.0805085	0.0574946	0.0831459	0.0790545	0.103627	0.0788759	0.0818779	0.115949	0.153399	0.10748	0.0843247	0.0785068	0.0900129	0.0737659	0.0904594	0.0952664	0.0667918	0.087108
0.107771	0.133543	0.118779	0.123741	0.118077	0.118129	0.094428	0.114649	0.103792	0.109804	0.109716	0.116982	0.0959519	0.108901	0.129125	0.120842	0.115226	0.109789	0.130268	0.0955848	0.135545	0.114438	0.123193	0.138186	0.124616	0.0757307	0.082343	0.0993482	0.091897	0.104176	0.0883786	0.0810418	0.0809162	0.0578374	0.0833616	0.0790506	0.104161	0.0792485	0.0827	0.115534	0.153105	0.10699	0.0838103	0.0780165	0.0901702	0.0732387	0.090252	0.0949609	0.0662993	0.0866208
0.107462	0.134112	0.118701	0.123646	0.118183	0.118346	0.0943367	0.114606	0.103676	0.109381	0.109388	0.116769	0.0955051	0.108875	0.128758	0.120547	0.114745	0.109198	0.129981	0.095218	0.135068	0.113652	0.122563	0.137116	0.124152	0.0753492	0.0821173	0.0994226	0.0913762	0.103738	0.0884922	0.0811314	0.0812062	0.0568497	0.0826378	0.0789098	0.103864	0.0796242	0.0822734	0.116134	0.153303	0.107152	0.084024	0.078316	0.0908326	0.0738349	0.090795	0.0955994	0.0670155	0.0874828
0.106611	0.134292	0.118435	0.123202	0.118131	0.118367	0.0938133	0.114239	0.103451	0.109326	0.109057	0.116392	0.0952937	0.108449	0.128286	0.120103	0.114523	0.109026	0.129815	0.094991	0.134287	0.113268	0.122547	0.137453	0.124299	0.0749848	0.0816413	0.0997438	0.0916778	0.102777	0.0882502	0.0807831	0.0810937	0.0571079	0.0827178	0.0789093	0.103206	0.0793244	0.081388	0.116256	0.151816	0.10762	0.083788	0.0783434	0.0901904	0.0736849	0.0902148	0.0955153	0.0668082	0.0875309
0.10559	0.134315	0.118092	0.122626	0.118013	0.118297	0.0931047	0.113771	0.103172	0.109415	0.108722	0.115948	0.095177	0.107866	0.127798	0.119621	0.114396	0.109035	0.129703	0.0948244	0.133408	0.113069	0.122779	0.138341	0.124683	0.0746317	0.081131	0.100183	0.0923411	0.101712	0.0879034	0.0802942	0.0808379	0.0579142	0.0831427	0.079019	0.102467	0.0788087	0.0804115	0.116142	0.149769	0.108197	0.0833616	0.0782555	0.08904	0.0732281	0.0892147	0.0951424	0.0662236	0.0872501
0.105381	0.134613	0.117869	0.122358	0.11799	0.118261	0.0926006	0.113803	0.10287	0.109199	0.108363	0.115612	0.0948919	0.107593	0.127597	0.119441	0.11401	0.108843	0.129552	0.0945948	0.132966	0.112789	0.12259	0.138062	0.124539	0.0743032	0.0813935	0.100607	0.0926739	0.101954	0.0881572	0.0804393	0.081043	0.0582233	0.0831717	0.0795072	0.102554	0.0792827	0.0805911	0.115977	0.149923	0.108413	0.0831764	0.078313	0.0889666	0.0732532	0.0893021	0.0953097	0.0662542	0.0875484
0.105302	0.134764	0.117728	0.122167	0.11802	0.118182	0.0923821	0.11373	0.102642	0.108794	0.108229	0.115369	0.0946082	0.107433	0.127336	0.119235	0.113633	0.108585	0.129169	0.0944207	0.133021	0.112455	0.122075	0.13731	0.124294	0.0741458	0.0814274	0.100771	0.0927986	0.101985	0.0883091	0.0805257	0.0810198	0.0584013	0.0829161	0.0798423	0.102594	0.0797976	0.0805488	0.115604	0.15065	0.108469	0.0831035	0.078102	0.0891038	0.0733062	0.0894086	0.095502	0.0666026	0.0877881
0.105344	0.13478	0.117663	0.122047	0.1181	0.118063	0.0924267	0.11356	0.102481	0.108218	0.108304	0.115212	0.0943265	0.107378	0.12702	0.119006	0.113264	0.108269	0.128575	0.0942979	0.133533	0.112071	0.121263	0.136127	0.123956	0.0741454	0.0812512	0.100696	0.092732	0.101824	0.0883673	0.080558	0.080787	0.0584586	0.0823995	0.0800362	0.102591	0.08035	0.0803027	0.115042	0.151902	0.108376	0.0831336	0.0776458	0.0894339	0.0733846	0.0895322	0.0957166	0.0672424	0.0879734
0.104725	0.134478	0.117326	0.121775	0.117836	0.117837	0.0921717	0.113384	0.102238	0.107985	0.10801	0.114844	0.0941147	0.107152	0.12672	0.118619	0.112902	0.107867	0.128223	0.0938978	0.133032	0.111661	0.120721	0.135348	0.123595	0.0740275	0.0811558	0.10053	0.0926247	0.101784	0.0882648	0.0802392	0.0807309	0.058377	0.0821224	0.0800315	0.102466	0.0797034	0.0804016	0.114536	0.151245	0.108341	0.082732	0.0777027	0.0892559	0.073086	0.0891997	0.0953361	0.0668914	0.0877108
0.104582	0.133913	0.117136	0.121815	0.117591	0.117657	0.0923403	0.113402	0.102086	0.108076	0.108018	0.114798	0.0941729	0.10725	0.126583	0.118467	0.112679	0.107598	0.127967	0.0936685	0.132405	0.111532	0.120596	0.135272	0.123031	0.0742436	0.0813076	0.100067	0.0922873	0.102245	0.0883544	0.080285	0.0808092	0.0580599	0.0821503	0.0797566	0.102683	0.0791203	0.0808496	0.114484	0.150413	0.108268	0.0827553	0.0778705	0.0894842	0.0728687	0.0892279	0.0949616	0.0665735	0.0873821
0.105366	0.132918	0.117241	0.122431	0.11742	0.117573	0.0933028	0.113769	0.102107	0.108709	0.108608	0.115355	0.0947068	0.107946	0.126734	0.118754	0.112703	0.107575	0.127852	0.0937759	0.131668	0.11191	0.121184	0.136411	0.122109	0.0750732	0.0818941	0.0990833	0.0915426	0.10359	0.0888072	0.081025	0.0811088	0.0573367	0.082698	0.0790201	0.103528	0.0787855	0.0818862	0.115238	0.149488	0.10812	0.0835893	0.078178	0.090499	0.0728404	0.0899545	0.0946663	0.0664278	0.0869866
0.105059	0.132196	0.11683	0.122013	0.116893	0.117009	0.0930694	0.113051	0.10186	0.108285	0.108194	0.1149	0.0941249	0.107493	0.126222	0.118474	0.112373	0.107307	0.127386	0.0935552	0.131245	0.11171	0.120994	0.136343	0.121906	0.0753206	0.0820389	0.0991008	0.0911114	0.103965	0.0889094	0.0813315	0.08124	0.0575134	0.0828982	0.0787004	0.10378	0.078415	0.0822368	0.115529	0.149691	0.108163	0.0840182	0.078336	0.0910168	0.0731065	0.0903522	0.0945647	0.0665758	0.0871804
0.104483	0.131643	0.116444	0.121339	0.116426	0.116378	0.0925767	0.112151	0.101654	0.107586	0.107641	0.11421	0.0934075	0.106761	0.125689	0.118114	0.11189	0.106973	0.12686	0.0932809	0.131046	0.111244	0.120539	0.13581	0.121804	0.0753174	0.0818558	0.0995255	0.0910134	0.103854	0.0888002	0.0813242	0.0810682	0.0578807	0.0828202	0.0786059	0.103771	0.0781153	0.08212	0.115427	0.150109	0.108018	0.0841544	0.0784283	0.0912399	0.0734447	0.0905248	0.0946816	0.0667946	0.0875099
0.104108	0.131496	0.116786	0.120859	0.116651	0.116076	0.0924461	0.111825	0.101938	0.107039	0.107724	0.113769	0.0934819	0.10627	0.125865	0.118114	0.111219	0.106668	0.126524	0.0931843	0.131421	0.110373	0.119927	0.134793	0.121285	0.0749622	0.0808424	0.100443	0.0919322	0.102884	0.0882325	0.0805285	0.0798481	0.0579612	0.0820021	0.07896	0.103379	0.0781645	0.0808818	0.114247	0.150071	0.106878	0.0835472	0.0784201	0.0908144	0.0737184	0.0901417	0.0954728	0.0669514	0.087693
0.103974	0.131602	0.117138	0.120653	0.116841	0.116107	0.0927339	0.111815	0.102105	0.107049	0.107908	0.113644	0.0935708	0.10628	0.125738	0.117905	0.110903	0.106606	0.126183	0.0930128	0.131343	0.110179	0.119392	0.134026	0.12149	0.0750999	0.0808984	0.100105	0.091976	0.103156	0.0878981	0.0807518	0.0793573	0.0575904	0.0820306	0.0786989	0.102754	0.0780462	0.0811914	0.113679	0.150262	0.106013	0.0835501	0.0780446	0.0905067	0.0733557	0.0896644	0.0954734	0.0668416	0.087352
0.104005	0.131804	0.117488	0.120625	0.117001	0.11632	0.0932747	0.112001	0.102204	0.107383	0.108144	0.113704	0.0936594	0.106583	0.125432	0.117601	0.110828	0.106688	0.125856	0.092806	0.130948	0.110406	0.118934	0.133497	0.122097	0.0755442	0.0815648	0.0990489	0.0914746	0.104137	0.0876993	0.08156	0.0793089	0.0569584	0.0825747	0.0780468	0.102007	0.0778209	0.0824497	0.11349	0.150529	0.105331	0.083899	0.0774477	0.0902778	0.072615	0.0891509	0.0949818	0.0665643	0.0866889
0.104285	0.130372	0.117582	0.12069	0.116949	0.115743	0.0933879	0.111991	0.102499	0.1069	0.108057	0.113341	0.093501	0.106242	0.125551	0.118283	0.111138	0.106508	0.126017	0.0929378	0.129953	0.110359	0.119292	0.135016	0.121092	0.075714	0.0803759	0.100128	0.0913806	0.102861	0.0872321	0.0806214	0.0787722	0.0570835	0.0824342	0.0775344	0.102027	0.0776267	0.0825093	0.113097	0.149072	0.105028	0.0831253	0.0772865	0.0902029	0.0727055	0.0893367	0.0948908	0.0664036	0.0864554
0.104648	0.129936	0.117555	0.120757	0.1166	0.115159	0.0933486	0.111947	0.102583	0.106439	0.107969	0.113215	0.0932202	0.106092	0.125272	0.118417	0.111135	0.106122	0.12576	0.09284	0.12912	0.110333	0.119436	0.135576	0.12064	0.0756385	0.0797794	0.100894	0.0911394	0.102371	0.0873653	0.0802241	0.0791492	0.0574357	0.0819319	0.077809	0.102715	0.0781986	0.0819668	0.113611	0.149099	0.105401	0.0833851	0.0773987	0.0907604	0.0729656	0.08997	0.0947846	0.0669158	0.0863603
0.105103	0.130685	0.117384	0.120825	0.115907	0.114578	0.0931296	0.111862	0.102417	0.106013	0.107883	0.113373	0.0928007	0.106171	0.124527	0.1179	0.11076	0.1055	0.125017	0.0924726	0.128495	0.110331	0.119322	0.134987	0.12085	0.0752746	0.0798939	0.101273	0.0907296	0.102821	0.0882069	0.0804744	0.080602	0.0580493	0.0810138	0.0790104	0.104182	0.0796677	0.0807263	0.115182	0.150872	0.106559	0.0848568	0.0778299	0.0920503	0.0734189	0.0911152	0.0946636	0.0682092	0.0864304
0.104642	0.130061	0.116995	0.120236	0.115409	0.114335	0.0923821	0.111153	0.101735	0.105921	0.107222	0.112783	0.0920861	0.10559	0.123582	0.117248	0.10961	0.105293	0.124107	0.0918419	0.128598	0.109199	0.11875	0.133831	0.120592	0.0747305	0.0805185	0.100584	0.0898885	0.103398	0.0877847	0.0809139	0.0802275	0.0576438	0.0808443	0.0786896	0.103983	0.079382	0.0804157	0.113968	0.149168	0.105749	0.0838116	0.0774837	0.0914405	0.0733211	0.0904673	0.0949353	0.0674991	0.0864513
0.104341	0.129568	0.116797	0.119857	0.115204	0.114321	0.0919506	0.110628	0.101337	0.105991	0.106928	0.112379	0.0916811	0.105253	0.122798	0.116761	0.108636	0.105103	0.123353	0.0913344	0.128573	0.108137	0.118172	0.132936	0.120279	0.074511	0.0811408	0.100051	0.0893406	0.103904	0.087497	0.0815005	0.0799391	0.057306	0.0811428	0.0781648	0.103835	0.0790344	0.0806154	0.113069	0.14748	0.105223	0.0830899	0.0772738	0.0909325	0.0730199	0.0898995	0.0948557	0.0668777	0.0862895
0.104666	0.129773	0.117087	0.120138	0.115592	0.114713	0.0923735	0.110689	0.101719	0.106323	0.107619	0.112608	0.0920466	0.105651	0.122423	0.116678	0.108267	0.104824	0.122985	0.0911718	0.128048	0.107552	0.117712	0.132776	0.119984	0.0750643	0.0816087	0.10018	0.0895656	0.104217	0.0878851	0.0823631	0.0803891	0.057421	0.0822607	0.0776404	0.104303	0.0790749	0.0816728	0.113656	0.146805	0.10589	0.083802	0.077588	0.091197	0.0724283	0.0900233	0.0938867	0.067027	0.0857371
0.104001	0.129582	0.116861	0.119686	0.115749	0.114646	0.0926688	0.110359	0.101682	0.106162	0.107529	0.111999	0.0922744	0.105266	0.121974	0.116151	0.107763	0.104379	0.122478	0.0908322	0.127447	0.107008	0.116744	0.131832	0.119514	0.0754312	0.0807286	0.0997644	0.0899188	0.104073	0.0870272	0.0820532	0.0791093	0.0570841	0.0821217	0.0769	0.103927	0.0779336	0.0819641	0.113147	0.147441	0.105676	0.0834827	0.0773612	0.0907361	0.0726192	0.0897822	0.0942333	0.0673875	0.0860861
0.103141	0.129192	0.116461	0.119027	0.115768	0.114354	0.0927833	0.109987	0.101468	0.10579	0.107125	0.111214	0.0923106	0.104668	0.121503	0.115531	0.107296	0.103825	0.121973	0.0904323	0.126706	0.106603	0.11578	0.13072	0.118856	0.075523	0.0795008	0.0993002	0.0902426	0.103641	0.0859375	0.0812339	0.0776645	0.0565769	0.0814479	0.0763745	0.103174	0.0767709	0.0817165	0.112245	0.148199	0.105105	0.082877	0.0769073	0.0901395	0.0728897	0.0894114	0.0947058	0.0675448	0.0865162
0.10318	0.12846	0.116117	0.118681	0.115486	0.113708	0.0921369	0.110173	0.1011	0.105205	0.106536	0.111124	0.0915351	0.104459	0.120994	0.115241	0.107282	0.102925	0.121717	0.0900128	0.125213	0.106865	0.115805	0.130171	0.117397	0.0744271	0.07902	0.0996818	0.0901506	0.102477	0.0860676	0.0799007	0.0788236	0.0560004	0.0803142	0.0775109	0.101973	0.0779018	0.0799712	0.111285	0.146923	0.104284	0.0827402	0.0762339	0.0902286	0.0719723	0.0890188	0.0931367	0.0660882	0.0855316
0.102549	0.128015	0.115385	0.118066	0.114863	0.113016	0.0913376	0.109786	0.100072	0.10442	0.105712	0.110736	0.0906163	0.103961	0.120414	0.114765	0.106939	0.102197	0.121282	0.0894879	0.124196	0.106596	0.115451	0.129527	0.116455	0.0741573	0.0792723	0.100035	0.0901974	0.1022	0.0865124	0.079534	0.0795912	0.0560013	0.0800659	0.0782669	0.101729	0.0786026	0.0795405	0.110685	0.146071	0.10406	0.0826186	0.0759643	0.0901949	0.0716205	0.0887804	0.0924584	0.0655201	0.0851304
0.101427	0.127785	0.11437	0.117256	0.113993	0.112295	0.0904291	0.108979	0.0985643	0.10349	0.10472	0.11013	0.0895957	0.103252	0.119787	0.114154	0.106359	0.101599	0.120721	0.0888888	0.123531	0.105939	0.11482	0.128816	0.115897	0.0744951	0.0800624	0.100365	0.090346	0.102576	0.0871862	0.0798783	0.0800645	0.0564267	0.0804687	0.0787369	0.102191	0.0789813	0.0800758	0.110354	0.145536	0.104278	0.082509	0.0759939	0.090071	0.0716872	0.0886572	0.0924385	0.0656085	0.0851611
0.101026	0.127728	0.114009	0.117147	0.113749	0.112547	0.0901397	0.108809	0.0982303	0.103262	0.104422	0.109552	0.0894545	0.10322	0.119314	0.113611	0.105909	0.101201	0.12026	0.0883699	0.123226	0.105409	0.114313	0.128192	0.115606	0.0739711	0.0794917	0.0996813	0.0901642	0.102858	0.0865504	0.0795807	0.0796614	0.056149	0.0799216	0.0783186	0.101667	0.0785263	0.0795101	0.109587	0.143404	0.104715	0.0815575	0.0756139	0.0887647	0.0712852	0.0880362	0.0926739	0.0651288	0.084884
0.100343	0.127353	0.11347	0.117065	0.113339	0.112603	0.0898095	0.10843	0.0979658	0.103292	0.104156	0.108999	0.0891382	0.103145	0.118752	0.113011	0.10534	0.100701	0.119805	0.0879577	0.12317	0.104701	0.113676	0.128032	0.115678	0.0739828	0.0791294	0.0990954	0.0899292	0.102599	0.0861666	0.0792954	0.0791608	0.0562591	0.0801146	0.07791	0.101781	0.0779352	0.0796997	0.109156	0.142589	0.104876	0.0812285	0.0757589	0.0884281	0.0711865	0.0877543	0.0926777	0.0650011	0.0847782
0.0992264	0.126511	0.112647	0.117004	0.112668	0.112354	0.0893962	0.107726	0.0977613	0.10367	0.10391	0.108471	0.0885405	0.102985	0.118046	0.112313	0.104584	0.100039	0.119347	0.0876864	0.123459	0.103717	0.112835	0.128529	0.116262	0.0747863	0.0790974	0.0986675	0.0896235	0.101564	0.086173	0.0790411	0.0785376	0.0569466	0.0813989	0.0775334	0.10284	0.0771633	0.0810067	0.109211	0.143689	0.104638	0.0818109	0.0766734	0.0895109	0.0715352	0.0879681	0.0923416	0.0653933	0.0849253
0.0989394	0.126532	0.112288	0.116256	0.112354	0.112002	0.0890533	0.107547	0.0971199	0.10299	0.103174	0.108214	0.0882967	0.102199	0.117841	0.112087	0.104489	0.0997269	0.119036	0.08723	0.122991	0.103681	0.112734	0.127288	0.115012	0.0744853	0.079825	0.098422	0.0900687	0.102264	0.0862372	0.0797651	0.0791564	0.0571839	0.0810091	0.0780105	0.102947	0.0779251	0.0804512	0.109865	0.143822	0.104627	0.082025	0.0770753	0.0899603	0.0718536	0.0881151	0.0922439	0.066004	0.0852377
0.0986792	0.126655	0.112007	0.115574	0.112113	0.111672	0.0887237	0.107442	0.0964471	0.102297	0.102474	0.108003	0.0880907	0.101523	0.117669	0.111895	0.104449	0.0994453	0.11874	0.0867748	0.122364	0.1036	0.112702	0.126035	0.113832	0.0741083	0.0804194	0.0983267	0.0904574	0.102985	0.0862988	0.0803843	0.0797472	0.057253	0.0803065	0.0784172	0.102782	0.078675	0.0797624	0.110151	0.143453	0.104837	0.0820942	0.0771632	0.0900147	0.0719384	0.0881711	0.0923343	0.0662886	0.085382
0.0979433	0.126526	0.11165	0.115519	0.111849	0.111464	0.088376	0.107213	0.0959392	0.102237	0.102182	0.107753	0.0877591	0.101567	0.117263	0.111485	0.104137	0.0990138	0.118384	0.0864271	0.121726	0.102757	0.11239	0.12583	0.114019	0.0742121	0.0801197	0.0985693	0.0901887	0.102646	0.0863165	0.0800532	0.0794489	0.0571049	0.0797192	0.0780557	0.102403	0.0783964	0.0798651	0.108902	0.142164	0.105587	0.0819627	0.0766235	0.0892699	0.0713221	0.0879919	0.0928518	0.0654245	0.0848994
0.0974908	0.126249	0.1114	0.115287	0.111663	0.111342	0.0881413	0.107053	0.0956229	0.102043	0.101876	0.107569	0.0874931	0.101482	0.11696	0.1112	0.103767	0.0986964	0.118066	0.0861411	0.121413	0.102099	0.11207	0.125427	0.113743	0.0741493	0.0798959	0.0981747	0.0899684	0.102374	0.0862453	0.0797776	0.0792598	0.0569377	0.0797217	0.0776894	0.102163	0.0782103	0.0799821	0.109058	0.141953	0.105679	0.0816475	0.0763588	0.0888648	0.0712532	0.0876095	0.0930563	0.0652462	0.0850795
0.0971936	0.125867	0.111177	0.114982	0.111486	0.111237	0.0879308	0.106881	0.0953712	0.101807	0.101553	0.107363	0.0872345	0.101311	0.116664	0.110943	0.10338	0.098418	0.117744	0.0858786	0.121257	0.101601	0.111696	0.124993	0.113326	0.0739703	0.0796709	0.0975632	0.0897915	0.102071	0.0861252	0.0794852	0.0790955	0.0567334	0.0799728	0.0773895	0.102014	0.0780839	0.0800027	0.109735	0.142116	0.105426	0.0812608	0.076237	0.0886285	0.0714108	0.0871627	0.0930126	0.0653596	0.085489
0.0970118	0.125109	0.110627	0.114831	0.110944	0.110827	0.0873297	0.10617	0.0947342	0.101846	0.1011	0.106499	0.0866617	0.100899	0.115828	0.110267	0.103118	0.0979049	0.117122	0.0855047	0.120984	0.101807	0.110726	0.125298	0.113923	0.0734154	0.0789798	0.0980955	0.0898169	0.101014	0.0859539	0.0786593	0.0785731	0.0562027	0.0796765	0.0778468	0.102087	0.0780922	0.0788506	0.108235	0.140293	0.105061	0.0810967	0.0761462	0.0883382	0.0709869	0.0871301	0.0919553	0.064832	0.0846898
[truncated: 345 more rows]
[truncated: 105 more columns]
